# Supplementary material for: Estimating the population abundance of tissue-infiltrating immune and stromal cell populations using gene expression
Source: Genome Biol. 2016 Oct 20;17:218. doi: 10.1186/s13059-016-1070-5 (PMC5073889; doi:10.1186/s13059-016-1070-5)
Supplement: Additional file 1: Table S1. — Microenvironment cell populations (MCP) dataset. Discovery series. Affymetrix Human Genome U133 Plus 2.0. Table S2. The selected transcriptomic markers and their expression across MCP datasets. fc fold change, auc area under the ROC curve, Fcspec specific fold change (see “Methods”). 133P2 is the discovery MCP series; 133A and HG1 are the validation MCP series. Restricted.TM.set indicates whether the corresponding probe set is only in the complete set of markers (No) or if it is included in both the complete and the restricted set (Yes) (see Methods). Table S3. Result of the screening process on the discovery and validation series. For each non-root node (categories) represented in Additional file 2: Figure S1 or listed in the rows of Additional file 1: Table S13, and applying the screening process described in the “Results” and “Methods” sections, we report the number of markers identified on each series, the number of distinct datasets containing positive samples for this node, and the number of positive samples. The overlap between markers identified by this process on pairs or triplets of MCP series is reported with the corresponding Fisher’s exact test p value. Table S4. Microenvironment cell populations dataset. Validation series 1. Affymetrix 133A. Table S5. Microenvironment cell populations dataset. Validation series 2. Affymetrix HuGene ST 1.0. Table S6. Non-hematopoietic human tumor datasets. The numbers of GEP per expression platform and per tumor type are listed, as well as the number samples annotated for overall survival (OS). Table S7. Non-hematopoietic human primary tumors dataset 1. Affymetrix Human Genome U133 Plus 2.0. Table S8. Non-hematopoietic human primary tumors dataset 2. Affymetrix 133A. Table S9 Non-hematopoietic human primary tumors dataset 3. TCGA, Illumina HiSeq. Table S10 mRNA from purified cell populations: mixture proportions (microarray dataset). Table S11. mRNA from purified cell populations: mixture proportions (qPCR dataset). Tab [file 13059_2016_1070_MOESM1_ESM.xlsx]

## Sheet: Table S1
Microenvironment cell populations dataset. Discovery series. Affymetrix 133 Plus 2.0
Sample.ID	Dataset.ID	Reported phenotype	Recoded phenotype
GSM143717	GSE6257	Dermal Lymphatic Endothelium	Lymphatics
GSM143898	GSE6257	Dermal Lymphatic Endothelium	Lymphatics
GSM143900	GSE6257	Dermal Lymphatic Endothelium	Lymphatics
GSM143907	GSE6257	Dermal Lymphatic Endothelium +TNF	Lymphatics
GSM143910	GSE6257	Dermal Lymphatic Endothelium +TNF	Lymphatics
GSM143914	GSE6257	Dermal Lymphatic Endothelium +TNF	Lymphatics
GSM370403	GSE14801	HUVECs with empty RNA Vector	Endothelium
GSM370404	GSE14801	HUVECs with empty RNA Vector	Endothelium
GSM244651	GSE9677	HUVECs sparse	Endothelium
GSM244653	GSE9677	HUVECs sparse	Endothelium
GSM244647	GSE9677	HUVECs confluent	Endothelium
GSM244649	GSE9677	HUVECs confluent	Endothelium
GSM244652	GSE9677	HUVECs sparse + angiopoietin	Endothelium
GSM244654	GSE9677	HUVECs sparse + angiopoietin	Endothelium
GSM244648	GSE9677	HUVECs confluent + angiopoietin	Endothelium
GSM244650	GSE9677	HUVECs confluent + angiopoietin	Endothelium
GSM143726	GSE6241	HUVECs	Endothelium
GSM143727	GSE6241	HUVECs	Endothelium
GSM143728	GSE6241	HUVECs + Serum Amyloid a (4h)	Endothelium
GSM143729	GSE6241	HUVECs + Serum Amyloid a (4h)	Endothelium
GSM143730	GSE6241	HUVECs + Serum Amyloid a (24h)	Endothelium
GSM143731	GSE6241	HUVECs + Serum Amyloid a (24h)	Endothelium
GSM143732	GSE6241	HUVECs + Serum Amyloid a (48h)	Endothelium
GSM143733	GSE6241	HUVECs + Serum Amyloid a (48h)	Endothelium
GSM841026	GSE34053	Cancer Associated Friboblasts_x000D_ Primary cultures	Fibroblast
GSM841027	GSE34053	Cancer Associated Friboblasts_x000D_ Primary cultures	Fibroblast
GSM841028	GSE34053	Cancer Associated Friboblasts_x000D_ Primary cultures	Fibroblast
GSM724521	GSE29316	Colon Myofibroblast CCD-18Co	Fibroblast
GSM724522	GSE29316	Colon Myofibroblast CCD-18Co	Fibroblast
GSM724523	GSE29316	Colon Myofibroblast CCD-18Co	Fibroblast
GSM724524	GSE29316	Colon Myofibroblast CCD-18Co_x000D_ + 72h Sonic Hedgehog Homolog	Fibroblast
GSM724525	GSE29316	Colon Myofibroblast CCD-18Co_x000D_ + 72h Sonic Hedgehog Homolog	Fibroblast
GSM724526	GSE29316	Colon Myofibroblast CCD-18Co_x000D_ + 72h Sonic Hedgehog Homolog	Fibroblast
GSM418744	GSE16715	Primary cultures from 9 young girls	Fibroblast
GSM418745	GSE16715	Primary cultures from 9 young girls	Fibroblast
GSM418746	GSE16715	Primary cultures from 9 young girls	Fibroblast
GSM418747	GSE16715	Primary cultures from 9 young girls	Fibroblast
GSM418748	GSE16715	Primary cultures from 9 young girls	Fibroblast
GSM418749	GSE16715	Primary cultures from 9 young girls	Fibroblast
GSM418750	GSE16715	Primary cultures from 9 young girls	Fibroblast
GSM418751	GSE16715	Primary cultures from 9 young girls	Fibroblast
GSM418752	GSE16715	Primary cultures from 9 young girls	Fibroblast
GSM418753	GSE16715	Primary cultures from 8 young girls_x000D_ with WBS syndrome	Fibroblast
GSM418754	GSE16715	Primary cultures from 8 young girls_x000D_ with WBS syndrome	Fibroblast
GSM418755	GSE16715	Primary cultures from 8 young girls_x000D_ with WBS syndrome	Fibroblast
GSM418756	GSE16715	Primary cultures from 8 young girls_x000D_ with WBS syndrome	Fibroblast
GSM418757	GSE16715	Primary cultures from 8 young girls_x000D_ with WBS syndrome	Fibroblast
GSM418758	GSE16715	Primary cultures from 8 young girls_x000D_ with WBS syndrome	Fibroblast
GSM418759	GSE16715	Primary cultures from 8 young girls_x000D_ with WBS syndrome	Fibroblast
GSM418760	GSE16715	Primary cultures from 8 young girls_x000D_ with WBS syndrome	Fibroblast
GSM484752	GSE19510	WI-38 cells exposed to DMSO 24h	Fibroblast
GSM484813	GSE19510	WI-38 cells exposed to DMSO 24h	Fibroblast
GSM484814	GSE19510	WI-38 cells exposed to DMSO 24h	Fibroblast
GSM484815	GSE19510	WI-38 cells exposed to DMSO 24h	Fibroblast
GSM484816	GSE19510	WI-38 cells exposed to DMSO_x000D_ + 1uM BPDE (strong carcinogen) 24h	Fibroblast
GSM484817	GSE19510	WI-38 cells exposed to DMSO_x000D_ + 1uM BPDE (strong carcinogen) 24h	Fibroblast
GSM484818	GSE19510	WI-38 cells exposed to DMSO_x000D_ + 1uM BPDE (strong carcinogen) 24h	Fibroblast
GSM484819	GSE19510	WI-38 cells exposed to DMSO_x000D_ + 1uM BPDE (strong carcinogen) 24h	Fibroblast
GSM486528	GSE19510	WI-38 cells exposed to DMSO_x000D_ + 0.5uM BPDE (strong carcinogen) 24h	Fibroblast
GSM486529	GSE19510	WI-38 cells exposed to DMSO_x000D_ + 0.5uM BPDE (strong carcinogen) 24h	Fibroblast
GSM486530	GSE19510	WI-38 cells exposed to DMSO_x000D_ + 0.5uM BPDE (strong carcinogen) 24h	Fibroblast
GSM486531	GSE19510	WI-38 cells exposed to DMSO_x000D_ + 0.1uM BPDE (strong carcinogen) 24h	Fibroblast
GSM486532	GSE19510	WI-38 cells exposed to DMSO_x000D_ + 0.1uM BPDE (strong carcinogen) 24h	Fibroblast
GSM486533	GSE19510	WI-38 cells exposed to DMSO_x000D_ + 0.1uM BPDE (strong carcinogen) 24h	Fibroblast
GSM194109	GSE7890	Primary cultures of fibroblasts from_x000D_ keloid scar (no hydrocortisone)	Fibroblast
GSM194110	GSE7890	Primary cultures of fibroblasts from_x000D_ keloid scar (no hydrocortisone)	Fibroblast
GSM194111	GSE7890	Primary cultures of fibroblasts from_x000D_ keloid scar (no hydrocortisone)	Fibroblast
GSM194112	GSE7890	Primary cultures of fibroblasts from_x000D_ keloid scar (no hydrocortisone)	Fibroblast
GSM194113	GSE7890	Primary cultures of fibroblasts from_x000D_ keloid scar (no hydrocortisone)	Fibroblast
GSM194118	GSE7890	Primary cultures of fibroblasts from_x000D_ normal scar (no hydrocortisone)	Fibroblast
GSM194119	GSE7890	Primary cultures of fibroblasts from_x000D_ normal scar (no hydrocortisone)	Fibroblast
GSM194120	GSE7890	Primary cultures of fibroblasts from_x000D_ normal scar (no hydrocortisone)	Fibroblast
GSM194121	GSE7890	Primary cultures of fibroblasts from_x000D_ normal scar (no hydrocortisone)	Fibroblast
GSM194122	GSE7890	Primary cultures of fibroblasts from_x000D_ normal scar (no hydrocortisone)	Fibroblast
GSM130277	GSE5579	Lymphatic endothelial cells	Lymphatics
GSM130278	GSE5579	Lymphatic endothelial cells under hypoxia	Lymphatics
GSM130280	GSE5579	Lymphatic endothelial cells with_x000D_ conditioned medium from NSCLC	Lymphatics
GSM130281	GSE5579	Lymphatic endothelial cells with_x000D_ conditioned medium from NSCLC	Lymphatics
GSM410697	GSE16356	Primary cultures from Dermal_x000D_ Lymphatic Endothelial Cells + empty siRNA	Lymphatics
GSM410698	GSE16356	Primary cultures from Dermal_x000D_ Lymphatic Endothelial Cells + empty siRNA	Lymphatics
GSM410666	GSE16354	Primary cultures from Dermal_x000D_ Lymphatic Endothelial Cells	Lymphatics
GSM410667	GSE16354	Primary cultures from Dermal_x000D_ Lymphatic Endothelial Cells	Lymphatics
GSM410668	GSE16354	Primary cultures from Dermal_x000D_ Lymphatic Endothelial Cells	Lymphatics
GSM410669	GSE16354	Primary cultures from Dermal_x000D_ Lymphatic Endothelial Cells	Lymphatics
GSM410670	GSE16354	Primary cultures from Dermal_x000D_ Lymphatic Endothelial Cells	Lymphatics
GSM410671	GSE16354	Primary cultures from Dermal_x000D_ Lymphatic Endothelial Cells	Lymphatics
GSM146182	GSE6338	Depletion of B (CD19), NK (CD16), Monocytes (CD11b)._x000D_ Positive selection of CD4+ cells	CD4 T cells
GSM146183	GSE6338	Depletion of B (CD19), NK (CD16), Monocytes (CD11b)._x000D_ Positive selection of CD4+ cells	CD4 T cells
GSM146184	GSE6338	Depletion of B (CD19), NK (CD16), Monocytes (CD11b)._x000D_ Positive selection of CD4+ cells	CD4 T cells
GSM146185	GSE6338	Depletion of B (CD19), NK (CD16), Monocytes (CD11b)._x000D_ Positive selection of CD4+ cells	CD4 T cells
GSM146186	GSE6338	Depletion of B (CD19), NK (CD16), Monocytes (CD11b)._x000D_ Positive selection of CD4+ cells	CD4 T cells
GSM146187	GSE6338	Depletion of B (CD19), NK (CD16), Monocytes (CD11b)._x000D_ Positive selection of CD8+ cells	CD8 T cells
GSM146188	GSE6338	Depletion of B (CD19), NK (CD16), Monocytes (CD11b)._x000D_ Positive selection of CD8+ cells	CD8 T cells
GSM146189	GSE6338	Depletion of B (CD19), NK (CD16), Monocytes (CD11b)._x000D_ Positive selection of CD8+ cells	CD8 T cells
GSM146190	GSE6338	Depletion of B (CD19), NK (CD16), Monocytes (CD11b)._x000D_ Positive selection of CD8+ cells	CD8 T cells
GSM146191	GSE6338	Depletion of B (CD19), NK (CD16), Monocytes (CD11b)._x000D_ Positive selection of CD8+ cells	CD8 T cells
GSM146192	GSE6338	Depletion of B (CD19), NK (CD16), Monocytes (CD11b)._x000D_ Positive selection of HLA-DR+ cells	Activated T cells
GSM146193	GSE6338	Depletion of B (CD19), NK (CD16), Monocytes (CD11b)._x000D_ Positive selection of HLA-DR+ cells	Activated T cells
GSM146194	GSE6338	Depletion of B (CD19), NK (CD16), Monocytes (CD11b)._x000D_ Positive selection of HLA-DR+ cells	Activated T cells
GSM146195	GSE6338	Depletion of B (CD19), NK (CD16), Monocytes (CD11b)._x000D_ Positive selection of HLA-DR+ cells	Activated T cells
GSM146196	GSE6338	Depletion of B (CD19), NK (CD16), Monocytes (CD11b)._x000D_ Positive selection of HLA-DR+ cells	Activated T cells
GSM146197	GSE6338	Depletion of B (CD19), NK (CD16), Monocytes (CD11b)._x000D_ Positive selection of HLA-DR- cells	Naive T cells
GSM146198	GSE6338	Depletion of B (CD19), NK (CD16), Monocytes (CD11b)._x000D_ Positive selection of HLA-DR- cells	Naive T cells
GSM146199	GSE6338	Depletion of B (CD19), NK (CD16), Monocytes (CD11b)._x000D_ Positive selection of HLA-DR- cells	Naive T cells
GSM146200	GSE6338	Depletion of B (CD19), NK (CD16), Monocytes (CD11b)._x000D_ Positive selection of HLA-DR- cells	Naive T cells
GSM146201	GSE6338	Depletion of B (CD19), NK (CD16), Monocytes (CD11b)._x000D_ Positive selection of HLA-DR- cells	Naive T cells
GSM306875	GSE12195	Laser microdissection followed by CD77+ (centroblasts)	Germinal center B cells
GSM306876	GSE12195	Laser microdissection followed by CD77+ (centroblasts)	Germinal center B cells
GSM306877	GSE12195	Laser microdissection followed by CD77+ (centroblasts)	Germinal center B cells
GSM306878	GSE12195	Laser microdissection followed by CD77+ (centroblasts)	Germinal center B cells
GSM306879	GSE12195	Laser microdissection followed by CD77+ (centroblasts)	Germinal center B cells
GSM306880	GSE12195	Laser microdissection followed by CD19+ (centrocytes)	Germinal center B cells
GSM306881	GSE12195	Laser microdissection followed by CD19+ (centrocytes)	Germinal center B cells
GSM306882	GSE12195	Laser microdissection followed by CD19+ (centrocytes)	Germinal center B cells
GSM306883	GSE12195	Laser microdissection followed by CD19+ (centrocytes)	Germinal center B cells
GSM306884	GSE12195	Laser microdissection followed by CD19+ (centrocytes)	Germinal center B cells
GSM476258	GSE12195	From tonsil, IgD+ CD27-CD10-CD38-	Naive B cells
GSM476259	GSE12195	From tonsil, IgD+ CD27-CD10-CD38-	Naive B cells
GSM476260	GSE12195	From tonsil, IgD+ CD27-CD10-CD38-	Naive B cells
GSM476261	GSE12195	From tonsil, IgD+ CD27-CD10-CD38-	Naive B cells
GSM476262	GSE12195	From tonsil, IgD+ CD27-CD10-CD38-	Naive B cells
GSM476263	GSE12195	From tonsil, CD27+ CD10-CD38-	Memory B cells
GSM476264	GSE12195	From tonsil, CD27+ CD10-CD38-	Memory B cells
GSM476265	GSE12195	From tonsil, CD27+ CD10-CD38-	Memory B cells
GSM476266	GSE12195	From tonsil, CD27+ CD10-CD38-	Memory B cells
GSM476267	GSE12195	From tonsil, CD27+ CD10-CD38-	Memory B cells
GSM472023	GSE19069	CD3+ CD4+ CD28+	CD4 T cells
GSM472024	GSE19069	CD3+ CD4+ CD28+, 2h IL12	CD4 T cells
GSM472027	GSE19069	CD3+ CD4+ CD28+, 8h IL12	CD4 T cells
GSM472025	GSE19069	CD3+ CD4+ CD28+, 24h IL12	CD4 T cells
GSM472026	GSE19069	CD3+ CD4+ CD28+, 48h IL12	CD4 T cells
GSM472028	GSE19069	CD3+ CD8+ CD28+	CD8 T cells
GSM472029	GSE19069	CD3+ CD8+ CD28+, 2h IL12	CD8 T cells
GSM472032	GSE19069	CD3+ CD8+ CD28+, 8h IL12	CD8 T cells
GSM472030	GSE19069	CD3+ CD8+ CD28+, 24h IL12	CD8 T cells
GSM472031	GSE19069	CD3+ CD8+ CD28+, 48h IL12	CD8 T cells
GSM257664	GSE11430	CD14+	Monocytes
GSM257666	GSE11430	CD14+	Monocytes
GSM257668	GSE11430	CD14+	Monocytes
GSM257670	GSE11430	CD14+	Monocytes
GSM257672	GSE11430	CD14+	Monocytes
GSM257665	GSE11430	CD14+ then 6 days with 10ng/ml MCSF	Macrophages
GSM257667	GSE11430	CD14+ then 6 days with 10ng/ml MCSF	Macrophages
GSM257669	GSE11430	CD14+ then 6 days with 10ng/ml MCSF	Macrophages
GSM257671	GSE11430	CD14+ then 6 days with 10ng/ml MCSF	Macrophages
GSM257673	GSE11430	CD14+ then 6 days with 10ng/ml MCSF	Macrophages
GSM514669	GSE20484	CD14+, 100ng/ml rhMCSF 6 days	Macrophages
GSM514670	GSE20484	CD14+, 100ng/ml rhMCSF 6 days	Macrophages
GSM514671	GSE20484	CD14+, 1µM rhCXCL4 6 days	Macrophages
GSM514672	GSE20484	CD14+, 1µM rhCXCL4 6 days	Macrophages
GSM183165	GSE7568	CD14+, MCSF GMCSF IL13 IL4	Macrophages
GSM183193	GSE7568	CD14+, MCSF GMCSF IL13 IL4	Macrophages
GSM183196	GSE7568	CD14+, MCSF GMCSF IL13 IL4	Macrophages
GSM183201	GSE7568	CD14+, MCSF GMCSF IL13 IL4	Macrophages
GSM183209	GSE7568	CD14+, MCSF GMCSF IL13 IL4	Macrophages
GSM183483	GSE7568	CD14+, MCSF GMCSF IL13 IL4 + TGFB	Macrophages
GSM183484	GSE7568	CD14+, MCSF GMCSF IL13 IL4 + TGFB	Macrophages
GSM183485	GSE7568	CD14+, MCSF GMCSF IL13 IL4 + TGFB	Macrophages
GSM183486	GSE7568	CD14+, MCSF GMCSF IL13 IL4 + TGFB	Macrophages
GSM183487	GSE7568	CD14+, MCSF GMCSF IL13 IL4 + TGFB	Macrophages
GSM198942	GSE8059	CD56+ CD16+ CD3-	NK cells
GSM198943	GSE8059	CD56+ CD16+ CD3- + IL2 100 IU/ml 2h	NK cells
GSM198944	GSE8059	CD56+ CD16+ CD3- + IL2 100 IU/ml 8h	NK cells
GSM198945	GSE8059	CD56+ CD16+ CD3- + IL2 100 IU/ml 24h	NK cells
GSM214982	GSE8668	OptiPrep, OptiPrep, before Sports Exercises	Neutrophils
GSM214984	GSE8668	OptiPrep, OptiPrep, before Sports Exercises	Neutrophils
GSM214986	GSE8668	OptiPrep, OptiPrep, before Sports Exercises	Neutrophils
GSM214988	GSE8668	OptiPrep, OptiPrep, before Sports Exercises	Neutrophils
GSM214990	GSE8668	OptiPrep, OptiPrep, before Sports Exercises	Neutrophils
GSM214992	GSE8668	OptiPrep, OptiPrep, before Sports Exercises	Neutrophils
GSM214994	GSE8668	OptiPrep, OptiPrep, before Sports Exercises	Neutrophils
GSM214996	GSE8668	OptiPrep, OptiPrep, before Sports Exercises	Neutrophils
GSM214998	GSE8668	OptiPrep, OptiPrep, before Sports Exercises	Neutrophils
GSM215000	GSE8668	OptiPrep, OptiPrep, before Sports Exercises	Neutrophils
GSM215002	GSE8668	OptiPrep, OptiPrep, before Sports Exercises	Neutrophils
GSM215004	GSE8668	OptiPrep, OptiPrep, before Sports Exercises	Neutrophils
GSM214983	GSE8668	PBMC, OptiPrep, after Sports Exercises	Neutrophils
GSM214985	GSE8668	PBMC, OptiPrep, after Sports Exercises	Neutrophils
GSM214987	GSE8668	PBMC, OptiPrep, after Sports Exercises	Neutrophils
GSM214989	GSE8668	PBMC, OptiPrep, after Sports Exercises	Neutrophils
GSM214991	GSE8668	PBMC, OptiPrep, after Sports Exercises	Neutrophils
GSM214993	GSE8668	PBMC, OptiPrep, after Sports Exercises	Neutrophils
GSM214995	GSE8668	PBMC, OptiPrep, after Sports Exercises	Neutrophils
GSM214997	GSE8668	PBMC, OptiPrep, after Sports Exercises	Neutrophils
GSM214999	GSE8668	PBMC, OptiPrep, after Sports Exercises	Neutrophils
GSM215001	GSE8668	PBMC, OptiPrep, after Sports Exercises	Neutrophils
GSM215003	GSE8668	PBMC, OptiPrep, after Sports Exercises	Neutrophils
GSM215005	GSE8668	PBMC, OptiPrep, after Sports Exercises	Neutrophils
GSM266963	GSE10586	PBMC CD4+ CD25high CD8- CD14- CD32- CD116-	Canonical CD4 Treg cells
GSM266964	GSE10586	PBMC CD4+ CD25high CD8- CD14- CD32- CD116-	Canonical CD4 Treg cells
GSM266965	GSE10586	PBMC CD4+ CD25high CD8- CD14- CD32- CD116-	Canonical CD4 Treg cells
GSM266966	GSE10586	PBMC CD4+ CD25high CD8- CD14- CD32- CD116-	Canonical CD4 Treg cells
GSM266967	GSE10586	PBMC CD4+ CD25high CD8- CD14- CD32- CD116-	Canonical CD4 Treg cells
GSM266968	GSE10586	PBMC CD4+ CD25high CD8- CD14- CD32- CD116-	Canonical CD4 Treg cells
GSM266969	GSE10586	PBMC CD4+ CD25high CD8- CD14- CD32- CD116-	Canonical CD4 Treg cells
GSM266970	GSE10586	PBMC CD4+ CD25high CD8- CD14- CD32- CD116-	Canonical CD4 Treg cells
GSM266971	GSE10586	PBMC CD4+ CD25high CD8- CD14- CD32- CD116-	Canonical CD4 Treg cells
GSM266972	GSE10586	PBMC CD4+ CD25high CD8- CD14- CD32- CD116-	Canonical CD4 Treg cells
GSM266973	GSE10586	PBMC CD4+ CD25high CD8- CD14- CD32- CD116-	Canonical CD4 Treg cells
GSM266974	GSE10586	PBMC CD4+ CD25high CD8- CD14- CD32- CD116-	Canonical CD4 Treg cells
GSM266975	GSE10586	PBMC CD4+ CD25high CD8- CD14- CD32- CD116-	Canonical CD4 Treg cells
GSM266976	GSE10586	PBMC CD4+ CD25high CD8- CD14- CD32- CD116-	Canonical CD4 Treg cells
GSM266977	GSE10586	PBMC CD4+ CD25high CD8- CD14- CD32- CD116-	Canonical CD4 Treg cells
GSM279581	GSE11057	CD4+ CD45RA+ CCR7+ CD62L+	Naive CD4 T cells
GSM279582	GSE11057	CD4+ CD45RA+ CCR7+ CD62L+	Naive CD4 T cells
GSM279583	GSE11057	CD4+ CD45RA+ CCR7+ CD62L+	Naive CD4 T cells
GSM279584	GSE11057	CD4+ CD45RA+ CCR7+ CD62L+	Naive CD4 T cells
GSM279572	GSE11057	CD4+ CD45RO+ CCR7+ CD62L+	Central Memory CD4 T cells
GSM279573	GSE11057	CD4+ CD45RO+ CCR7+ CD62L+	Central Memory CD4 T cells
GSM279574	GSE11057	CD4+ CD45RO+ CCR7+ CD62L+	Central Memory CD4 T cells
GSM279575	GSE11057	CD4+ CD45RO+ CCR7+ CD62L+	Central Memory CD4 T cells
GSM279576	GSE11057	CD4+ CD45RO+ CCR7+ CD62L+	Central Memory CD4 T cells
GSM279577	GSE11057	CD4+ CD45RO+ CCR7-	Effector Memory T cells
GSM279578	GSE11057	CD4+ CD45RO+ CCR7-	Effector Memory T cells
GSM279579	GSE11057	CD4+ CD45RO+ CCR7-	Effector Memory T cells
GSM279580	GSE11057	CD4+ CD45RO+ CCR7-	Effector Memory T cells
GSM279585	GSE11057	PBMC	PBMC
GSM279586	GSE11057	PBMC	PBMC
GSM279587	GSE11057	PBMC	PBMC
GSM279588	GSE11057	PBMC	PBMC
GSM285027	GSE11292	CD4+ CD25hi + aCD3 a CD28 IL2 t(min) = 0	Canonical CD4 Treg cells
GSM723815	GSE11292	CD4+ CD25hi + aCD3 a CD28 IL2 t(min) = 0	Canonical CD4 Treg cells
GSM285028	GSE11292	CD4+ CD25hi + aCD3 a CD28 IL2 t(min) = 20	Canonical CD4 Treg cells
GSM723816	GSE11292	CD4+ CD25hi + aCD3 a CD28 IL2 t(min) = 20	Canonical CD4 Treg cells
GSM285029	GSE11292	CD4+ CD25hi + aCD3 a CD28 IL2 t(min) = 40	Canonical CD4 Treg cells
GSM723817	GSE11292	CD4+ CD25hi + aCD3 a CD28 IL2 t(min) = 40	Canonical CD4 Treg cells
GSM285030	GSE11292	CD4+ CD25hi + aCD3 a CD28 IL2 t(min) = 60	Canonical CD4 Treg cells
GSM723818	GSE11292	CD4+ CD25hi + aCD3 a CD28 IL2 t(min) = 60	Canonical CD4 Treg cells
GSM285031	GSE11292	CD4+ CD25hi + aCD3 a CD28 IL2 t(min) = 80	Canonical CD4 Treg cells
GSM723819	GSE11292	CD4+ CD25hi + aCD3 a CD28 IL2 t(min) = 80	Canonical CD4 Treg cells
GSM285032	GSE11292	CD4+ CD25hi + aCD3 a CD28 IL2 t(min) = 100	Canonical CD4 Treg cells
GSM723820	GSE11292	CD4+ CD25hi + aCD3 a CD28 IL2 t(min) = 100	Canonical CD4 Treg cells
GSM723821	GSE11292	CD4+ CD25hi + aCD3 a CD28 IL2 t(min) = 120	Canonical CD4 Treg cells
GSM285033	GSE11292	CD4+ CD25hi + aCD3 a CD28 IL2 t(min) = 140	Canonical CD4 Treg cells
GSM723822	GSE11292	CD4+ CD25hi + aCD3 a CD28 IL2 t(min) = 140	Canonical CD4 Treg cells
GSM285034	GSE11292	CD4+ CD25hi + aCD3 a CD28 IL2 t(min) = 160	Canonical CD4 Treg cells
GSM723823	GSE11292	CD4+ CD25hi + aCD3 a CD28 IL2 t(min) = 160	Canonical CD4 Treg cells
GSM285035	GSE11292	CD4+ CD25hi + aCD3 a CD28 IL2 t(min) = 180	Canonical CD4 Treg cells
GSM723824	GSE11292	CD4+ CD25hi + aCD3 a CD28 IL2 t(min) = 180	Canonical CD4 Treg cells
GSM285036	GSE11292	CD4+ CD25hi + aCD3 a CD28 IL2 t(min) = 200	Canonical CD4 Treg cells
GSM723825	GSE11292	CD4+ CD25hi + aCD3 a CD28 IL2 t(min) = 200	Canonical CD4 Treg cells
GSM285037	GSE11292	CD4+ CD25hi + aCD3 a CD28 IL2 t(min) = 220	Canonical CD4 Treg cells
GSM723826	GSE11292	CD4+ CD25hi + aCD3 a CD28 IL2 t(min) = 220	Canonical CD4 Treg cells
GSM285038	GSE11292	CD4+ CD25hi + aCD3 a CD28 IL2 t(min) = 240	Canonical CD4 Treg cells
GSM723827	GSE11292	CD4+ CD25hi + aCD3 a CD28 IL2 t(min) = 240	Canonical CD4 Treg cells
GSM285039	GSE11292	CD4+ CD25hi + aCD3 a CD28 IL2 t(min) = 260	Canonical CD4 Treg cells
GSM723828	GSE11292	CD4+ CD25hi + aCD3 a CD28 IL2 t(min) = 260	Canonical CD4 Treg cells
GSM285040	GSE11292	CD4+ CD25hi + aCD3 a CD28 IL2 t(min) = 280	Canonical CD4 Treg cells
GSM723829	GSE11292	CD4+ CD25hi + aCD3 a CD28 IL2 t(min) = 280	Canonical CD4 Treg cells
GSM285041	GSE11292	CD4+ CD25hi + aCD3 a CD28 IL2 t(min) = 300	Canonical CD4 Treg cells
GSM723830	GSE11292	CD4+ CD25hi + aCD3 a CD28 IL2 t(min) = 300	Canonical CD4 Treg cells
GSM285042	GSE11292	CD4+ CD25hi + aCD3 a CD28 IL2 t(min) = 320	Canonical CD4 Treg cells
GSM723831	GSE11292	CD4+ CD25hi + aCD3 a CD28 IL2 t(min) = 320	Canonical CD4 Treg cells
GSM285043	GSE11292	CD4+ CD25hi + aCD3 a CD28 IL2 t(min) = 340	Canonical CD4 Treg cells
GSM723832	GSE11292	CD4+ CD25hi + aCD3 a CD28 IL2 t(min) = 340	Canonical CD4 Treg cells
GSM285044	GSE11292	CD4+ CD25hi + aCD3 a CD28 IL2 t(min) = 360	Canonical CD4 Treg cells
GSM723833	GSE11292	CD4+ CD25hi + aCD3 a CD28 IL2 t(min) = 360	Canonical CD4 Treg cells
GSM723834	GSE11292	CD4+ CD25- + aCD3 a CD28 IL2 t(min) = 0	CD4 T cells
GSM723853	GSE11292	CD4+ CD25- + aCD3 a CD28 IL2 t(min) = 0	CD4 T cells
GSM723835	GSE11292	CD4+ CD25- + aCD3 a CD28 IL2 t(min) = 20	CD4 T cells
GSM723854	GSE11292	CD4+ CD25- + aCD3 a CD28 IL2 t(min) = 20	CD4 T cells
GSM723836	GSE11292	CD4+ CD25- + aCD3 a CD28 IL2 t(min) = 40	CD4 T cells
GSM723855	GSE11292	CD4+ CD25- + aCD3 a CD28 IL2 t(min) = 40	CD4 T cells
GSM723837	GSE11292	CD4+ CD25- + aCD3 a CD28 IL2 t(min) = 60	CD4 T cells
GSM723856	GSE11292	CD4+ CD25- + aCD3 a CD28 IL2 t(min) = 60	CD4 T cells
GSM723838	GSE11292	CD4+ CD25- + aCD3 a CD28 IL2 t(min) = 80	CD4 T cells
GSM723857	GSE11292	CD4+ CD25- + aCD3 a CD28 IL2 t(min) = 80	CD4 T cells
GSM723839	GSE11292	CD4+ CD25- + aCD3 a CD28 IL2 t(min) = 100	CD4 T cells
GSM723858	GSE11292	CD4+ CD25- + aCD3 a CD28 IL2 t(min) = 100	CD4 T cells
GSM723840	GSE11292	CD4+ CD25- + aCD3 a CD28 IL2 t(min) = 120	CD4 T cells
GSM723859	GSE11292	CD4+ CD25- + aCD3 a CD28 IL2 t(min) = 120	CD4 T cells
GSM723841	GSE11292	CD4+ CD25- + aCD3 a CD28 IL2 t(min) = 140	CD4 T cells
GSM723860	GSE11292	CD4+ CD25- + aCD3 a CD28 IL2 t(min) = 140	CD4 T cells
GSM723842	GSE11292	CD4+ CD25- + aCD3 a CD28 IL2 t(min) = 160	CD4 T cells
GSM723861	GSE11292	CD4+ CD25- + aCD3 a CD28 IL2 t(min) = 160	CD4 T cells
GSM723843	GSE11292	CD4+ CD25- + aCD3 a CD28 IL2 t(min) = 180	CD4 T cells
GSM723862	GSE11292	CD4+ CD25- + aCD3 a CD28 IL2 t(min) = 180	CD4 T cells
GSM723844	GSE11292	CD4+ CD25- + aCD3 a CD28 IL2 t(min) = 200	CD4 T cells
GSM723863	GSE11292	CD4+ CD25- + aCD3 a CD28 IL2 t(min) = 200	CD4 T cells
GSM723845	GSE11292	CD4+ CD25- + aCD3 a CD28 IL2 t(min) = 220	CD4 T cells
GSM723864	GSE11292	CD4+ CD25- + aCD3 a CD28 IL2 t(min) = 220	CD4 T cells
GSM723846	GSE11292	CD4+ CD25- + aCD3 a CD28 IL2 t(min) = 240	CD4 T cells
GSM723865	GSE11292	CD4+ CD25- + aCD3 a CD28 IL2 t(min) = 240	CD4 T cells
GSM723847	GSE11292	CD4+ CD25- + aCD3 a CD28 IL2 t(min) = 260	CD4 T cells
GSM723866	GSE11292	CD4+ CD25- + aCD3 a CD28 IL2 t(min) = 260	CD4 T cells
GSM723848	GSE11292	CD4+ CD25- + aCD3 a CD28 IL2 t(min) = 280	CD4 T cells
GSM723867	GSE11292	CD4+ CD25- + aCD3 a CD28 IL2 t(min) = 280	CD4 T cells
GSM723849	GSE11292	CD4+ CD25- + aCD3 a CD28 IL2 t(min) = 300	CD4 T cells
GSM723868	GSE11292	CD4+ CD25- + aCD3 a CD28 IL2 t(min) = 300	CD4 T cells
GSM723850	GSE11292	CD4+ CD25- + aCD3 a CD28 IL2 t(min) = 320	CD4 T cells
GSM723869	GSE11292	CD4+ CD25- + aCD3 a CD28 IL2 t(min) = 320	CD4 T cells
GSM723851	GSE11292	CD4+ CD25- + aCD3 a CD28 IL2 t(min) = 340	CD4 T cells
GSM723870	GSE11292	CD4+ CD25- + aCD3 a CD28 IL2 t(min) = 340	CD4 T cells
GSM723852	GSE11292	CD4+ CD25- + aCD3 a CD28 IL2 t(min) = 360	CD4 T cells
GSM723871	GSE11292	CD4+ CD25- + aCD3 a CD28 IL2 t(min) = 360	CD4 T cells
GSM310429	GSE12366	NA - CD19+, ??	Germinal center B cells
GSM310430	GSE12366	NA - CD19+, ??	Germinal center B cells
GSM310431	GSE12366	NA - CD19+, ??	Germinal center B cells
GSM310432	GSE12366	NA - CD19+, ??	Plasma cells
GSM310433	GSE12366	NA - CD19+, ??	Plasma cells
GSM310434	GSE12366	NA - CD19+, ??	Plasma cells
GSM310435	GSE12366	CD19+, CD38- IgD+	Naive B cells
GSM310436	GSE12366	CD19+, CD38- IgD+	Naive B cells
GSM310437	GSE12366	CD19+, CD38- IgD+	Naive B cells
GSM310438	GSE12366	CD19+, IgM+ IgD+ CD27+	Memory B cells
GSM310439	GSE12366	CD19+, IgM+ IgD+ CD27+	Memory B cells
GSM310440	GSE12366	CD19+, IgM+ IgD+ CD27+	Memory B cells
GSM349848	GSE13906	NA - Article behind paywall	T gamma delta
GSM349849	GSE13906	NA - Article behind paywall	T gamma delta
GSM372721	GSE14924	CD4+ + negative selection by kit	CD4 T cells
GSM372722	GSE14924	CD4+ + negative selection by kit	CD4 T cells
GSM372724	GSE14924	CD4+ + negative selection by kit	CD4 T cells
GSM372725	GSE14924	CD4+ + negative selection by kit	CD4 T cells
GSM372726	GSE14924	CD4+ + negative selection by kit	CD4 T cells
GSM372727	GSE14924	CD4+ + negative selection by kit	CD4 T cells
GSM372728	GSE14924	CD4+ + negative selection by kit	CD4 T cells
GSM372729	GSE14924	CD4+ + negative selection by kit	CD4 T cells
GSM372731	GSE14924	CD8+ + negative selection by kit	CD8 T cells
GSM372732	GSE14924	CD8+ + negative selection by kit	CD8 T cells
GSM372733	GSE14924	CD8+ + negative selection by kit	CD8 T cells
GSM372734	GSE14924	CD8+ + negative selection by kit	CD8 T cells
GSM372735	GSE14924	CD8+ + negative selection by kit	CD8 T cells
GSM372736	GSE14924	CD8+ + negative selection by kit	CD8 T cells
GSM372737	GSE14924	CD8+ + negative selection by kit	CD8 T cells
GSM372738	GSE14924	CD8+ + negative selection by kit	CD8 T cells
GSM372739	GSE14924	CD8+ + negative selection by kit	CD8 T cells
GSM372740	GSE14924	CD8+ + negative selection by kit	CD8 T cells
GSM372741	GSE14924	CD8+ + negative selection by kit	CD8 T cells
GSM372800	GSE14926	CD4+ negative selection	CD4 T cells
GSM372801	GSE14926	CD4+ negative selection	CD4 T cells
GSM372803	GSE14926	CD4+ negative selection	CD4 T cells
GSM372804	GSE14926	CD4+ negative selection	CD4 T cells
GSM372805	GSE14926	CD4+ positive selection	CD4 T cells
GSM372806	GSE14926	CD4+ positive selection	CD4 T cells
GSM372807	GSE14926	CD4+ positive selection	CD4 T cells
GSM372809	GSE14926	CD8+ negative selection	CD8 T cells
GSM372810	GSE14926	CD8+ negative selection	CD8 T cells
GSM372811	GSE14926	CD8+ negative selection	CD8 T cells
GSM372812	GSE14926	CD8+ negative selection	CD8 T cells
GSM372813	GSE14926	CD8+ negative selection	CD8 T cells
GSM372814	GSE14926	CD8+ positive selection	CD8 T cells
GSM372815	GSE14926	CD8+ positive selection	CD8 T cells
GSM372816	GSE14926	CD8+ positive selection	CD8 T cells
GSM372817	GSE14926	CD8+ positive selection	CD8 T cells
GSM372818	GSE14926	CD8+ positive selection	CD8 T cells
GSM392071	GSE15659	CD25- CD45RA+ FoxP3- CD4+	CD4 T cells
GSM392072	GSE15659	CD25-/+ CD45RA- FoxP3- CD4+	CD4 T cells
GSM392073	GSE15659	CD45RA+ FoxP3low CD4+	Canonical CD4 Treg cells
GSM392074	GSE15659	CD45RA- FoxP3low CD4+	CD4 T cells
GSM392075	GSE15659	CD45RA- FoxP3high CD4+	Canonical CD4 Treg cells
GSM411223	GSE16386	CD14+ + 6h IL4	Alternatively Activated Macrophages
GSM411224	GSE16386	CD14+ + 6h IL4	Alternatively Activated Macrophages
GSM411227	GSE16386	CD14+ + 6h IL4	Alternatively Activated Macrophages
GSM411228	GSE16386	CD14+ + 6h IL4	Alternatively Activated Macrophages
GSM411225	GSE16386	CD14+ + 6h PPARg agonist + IL4	Alternatively Activated Macrophages
GSM411226	GSE16386	CD14+ + 6h PPARg agonist + IL4	Alternatively Activated Macrophages
GSM411229	GSE16386	CD14+ + 6h PPARg agonist + IL4	Alternatively Activated Macrophages
GSM411230	GSE16386	CD14+ + 6h PPARg agonist + IL4	Alternatively Activated Macrophages
GSM411183	GSE16385	CD14+	Monocytes
GSM411184	GSE16385	CD14+ 4h in vitro	Macrophages
GSM411185	GSE16385	CD14+ 4h in vitro + PPARg antagonist	Macrophages
GSM411186	GSE16385	CD14+ + 4h IL4	Alternatively Activated Macrophages
GSM411187	GSE16385	CD14+ + 4h IL4 + PPARg antagonist	Alternatively Activated Macrophages
GSM411188	GSE16385	CD14+ + 4h IFNg TNFa	Activated Macrophages
GSM411189	GSE16385	CD14+ + 4h IFNg TNFa + PPARg antagonist	Activated Macrophages
GSM411190	GSE16385	CD14+ 12h in vitro	Macrophages
GSM411191	GSE16385	CD14+ 12h in vitro + PPARg antagonist	Macrophages
GSM411192	GSE16385	CD14+ + 12h IL4	Alternatively Activated Macrophages
GSM411193	GSE16385	CD14+ + 12h IL4 + PPARg antagonist	Alternatively Activated Macrophages
GSM411194	GSE16385	CD14+ + 12h IFNg TNFa	Activated Macrophages
GSM411195	GSE16385	CD14+ + 12h IFNg TNFa + PPARg antagonist	Activated Macrophages
GSM411196	GSE16385	CD14+	Monocytes
GSM411197	GSE16385	CD14+ 12h in vitro	Macrophages
GSM411198	GSE16385	CD14+ 12h in vitro + PPARg antagonist	Macrophages
GSM411199	GSE16385	CD14+ + 12h IL4	Alternatively Activated Macrophages
GSM411200	GSE16385	CD14+ + 12h IL4 + PPARg antagonist	Alternatively Activated Macrophages
GSM411201	GSE16385	CD14+ + 12h IFNg TNFa	Activated Macrophages
GSM411202	GSE16385	CD14+ + 12h IFNg TNFa + PPARg antagonist	Activated Macrophages
GSM411203	GSE16385	CD14+ 24h in vitro	Macrophages
GSM411204	GSE16385	CD14+ 24h in vitro + PPARg antagonist	Macrophages
GSM411205	GSE16385	CD14+ + 24h IL4	Alternatively Activated Macrophages
GSM411206	GSE16385	CD14+ + 24h IL4 + PPARg antagonist	Alternatively Activated Macrophages
GSM411207	GSE16385	CD14+ + 24h IFNg TNFa	Activated Macrophages
GSM411208	GSE16385	CD14+ + 24h IFNg TNFa + PPARg antagonist	Activated Macrophages
GSM411209	GSE16385	CD14+ 12h in vitro	Macrophages
GSM411210	GSE16385	CD14+ 12h in vitro + PPARg antagonist	Macrophages
GSM411211	GSE16385	CD14+ + 12h IL4	Alternatively Activated Macrophages
GSM411212	GSE16385	CD14+ + 12h IL4 + PPARg antagonist	Alternatively Activated Macrophages
GSM411213	GSE16385	CD14+ + 12h IFNg TNFa	Activated Macrophages
GSM411214	GSE16385	CD14+ + 12h IFNg TNFa + PPARg antagonist	Activated Macrophages
GSM411215	GSE16385	CD14+ 72h in vitro	Macrophages
GSM411216	GSE16385	CD14+ 72h in vitro + PPARg antagonist	Macrophages
GSM411217	GSE16385	CD14+ + 72h IL4	Alternatively Activated Macrophages
GSM411218	GSE16385	CD14+ + 72h IL4 + PPARg antagonist	Alternatively Activated Macrophages
GSM411219	GSE16385	CD14+ + 72h IFNg TNFa	Activated Macrophages
GSM411220	GSE16385	CD14+ + 72h IFNg TNFa + PPARg antagonist	Activated Macrophages
GSM547998	GSE22045	CD25hi CD4+	Canonical CD4 Treg cells
GSM547999	GSE22045	CD25hi CD4+	Canonical CD4 Treg cells
GSM548000	GSE22045	CD4+CD45RA+	CD4 T cells
GSM548001	GSE22045	CD4+CD45RA+	CD4 T cells
GSM572657	GSE23332	CD4+CD25highCD127low/-	Canonical CD4 Treg cells
GSM572658	GSE23332	CD4+CD25highCD127low/-	Canonical CD4 Treg cells
GSM572659	GSE23332	CD4+CD25highCD127low/-	Canonical CD4 Treg cells
GSM572660	GSE23332	CD4+CD25highCD127low/-	Canonical CD4 Treg cells
GSM572661	GSE23332	CD4+CD25highCD127low/-	Canonical CD4 Treg cells
GSM572662	GSE23332	CD4+CD25highCD127low/-	Canonical CD4 Treg cells
GSM616121	GSE25087	CD3+CD4+CD45RA+CCR7+CD27+	CD4 T cells
GSM616122	GSE25087	CD3+CD4+CD45RA+CCR7+CD27+	CD4 T cells
GSM616123	GSE25087	CD3+CD4+CD45RA+CCR7+CD27+	CD4 T cells
GSM616124	GSE25087	CD3+CD4+CD25bright	Canonical CD4 Treg cells
GSM616125	GSE25087	CD3+CD4+CD25bright	Canonical CD4 Treg cells
GSM616126	GSE25087	CD3+CD4+CD25bright	Canonical CD4 Treg cells
GSM658010	GSE26725	PBMC CD19+	B cells
GSM658011	GSE26725	PBMC CD19+	B cells
GSM658012	GSE26725	PBMC CD19+	B cells
GSM658013	GSE26725	PBMC CD19+	B cells
GSM658014	GSE26725	PBMC CD19+	B cells
GSM663126	GSE26928	PBMC CD4+ CD45RA-CCR7+CXCR5-	Central Memory CD4 T cells
GSM663130	GSE26928	PBMC CD4+ CD45RA-CCR7+CXCR5-	Central Memory CD4 T cells
GSM663127	GSE26928	PBMC CD4+ CD45RA-CCR7-CXCR5+	CXCR5+ Memory CD4 T cells
GSM663131	GSE26928	PBMC CD4+ CD45RA-CCR7-CXCR5+	CXCR5+ Memory CD4 T cells
GSM663128	GSE26928	PBMC CD4+ CD45RA-CCR7-CXCR5-	Effector Memory CD4 T cells
GSM663132	GSE26928	PBMC CD4+ CD45RA-CCR7-CXCR5-	Effector Memory CD4 T cells
GSM663129	GSE26928	PBMC CD4+ CD45RA+CCR7+CXCR5-	Naive CD4 T cells
GSM663133	GSE26928	PBMC CD4+ CD45RA+CCR7+CXCR5-	Naive CD4 T cells
GSM674835	GSE27291	PBMC TCRVgamma9+	T gamma delta
GSM674838	GSE27291	PBMC TCRVgamma9+	T gamma delta
GSM674841	GSE27291	PBMC TCRVgamma9+	T gamma delta
GSM674844	GSE27291	PBMC TCRVgamma9+	T gamma delta
GSM674836	GSE27291	PBMC TCRVgamma9+ + phosphoantigen BrHPP + IL-2 6h	T gamma delta
GSM674839	GSE27291	PBMC TCRVgamma9+ + phosphoantigen BrHPP + IL-2 6h	T gamma delta
GSM674842	GSE27291	PBMC TCRVgamma9+ + phosphoantigen BrHPP + IL-2 6h	T gamma delta
GSM674845	GSE27291	PBMC TCRVgamma9+ + phosphoantigen BrHPP + IL-2 6h	T gamma delta
GSM674837	GSE27291	PBMC TCRVgamma9+ + phosphoantigen BrHPP + IL-2 7days	T gamma delta
GSM674840	GSE27291	PBMC TCRVgamma9+ + phosphoantigen BrHPP + IL-2 7days	T gamma delta
GSM674843	GSE27291	PBMC TCRVgamma9+ + phosphoantigen BrHPP + IL-2 7days	T gamma delta
GSM674846	GSE27291	PBMC TCRVgamma9+ + phosphoantigen BrHPP + IL-2 7days	T gamma delta
GSM687236	GSE27838	PBMC NK cell enrichment kit (Stem Cell Tech)	NK cells
GSM687237	GSE27838	PBMC NK cell enrichment kit (Stem Cell Tech)	NK cells
GSM687238	GSE27838	PBMC NK cell enrichment kit (Stem Cell Tech)	NK cells
GSM687239	GSE27838	PBMC NK cell enrichment kit (Stem Cell Tech)	NK cells
GSM687240	GSE27838	PBMC NK cell enrichment kit (Stem Cell Tech)	NK cells
GSM687241	GSE27838	PBMC NK cell enrichment kit (Stem Cell Tech)	NK cells
GSM687242	GSE27838	PBMC NK cell enrichment kit (Stem Cell Tech)	NK cells
GSM687243	GSE27838	PBMC NK cell enrichment kit (Stem Cell Tech)	NK cells
GSM687244	GSE27838	PBMC NK cell enrichment kit (Stem Cell Tech) + 10d IL2	NK cells
GSM687245	GSE27838	PBMC NK cell enrichment kit (Stem Cell Tech) + 10d IL2	NK cells
GSM687246	GSE27838	PBMC NK cell enrichment kit (Stem Cell Tech) + 10d IL2	NK cells
GSM687247	GSE27838	PBMC NK cell enrichment kit (Stem Cell Tech) + 10d IL2	NK cells
GSM687248	GSE27838	PBMC NK cell enrichment kit (Stem Cell Tech) + 10d IL2	NK cells
GSM687249	GSE27838	PBMC NK cell enrichment kit (Stem Cell Tech) + 10d IL2	NK cells
GSM687250	GSE27838	PBMC NK cell enrichment kit (Stem Cell Tech) + 10d IL2	NK cells
GSM687251	GSE27838	PBMC NK cell enrichment kit (Stem Cell Tech) + 10d IL2	NK cells
GSM705287	GSE28490	PBMC CD14+ kit	Monocytes
GSM705288	GSE28490	PBMC CD14+ kit	Monocytes
GSM705289	GSE28490	PBMC CD14+ kit	Monocytes
GSM705290	GSE28490	PBMC CD14+ kit	Monocytes
GSM705291	GSE28490	PBMC CD14+ kit	Monocytes
GSM705292	GSE28490	PBMC CD14+ kit	Monocytes
GSM705293	GSE28490	PBMC CD14+ kit	Monocytes
GSM705294	GSE28490	PBMC CD14+ kit	Monocytes
GSM705295	GSE28490	PBMC CD14+ kit	Monocytes
GSM705296	GSE28490	PBMC CD14+ kit	Monocytes
GSM705297	GSE28490	PBMC CD19+ kit	B cells
GSM705298	GSE28490	PBMC CD19+ kit	B cells
GSM705299	GSE28490	PBMC CD19+ kit	B cells
GSM705300	GSE28490	PBMC CD19+ kit	B cells
GSM705301	GSE28490	PBMC CD19+ kit	B cells
GSM705307	GSE28490	PBMC CD56+ kit	NK cells
GSM705308	GSE28490	PBMC CD56+ kit	NK cells
GSM705309	GSE28490	PBMC CD56+ kit	NK cells
GSM705310	GSE28490	PBMC CD56+ kit	NK cells
GSM705311	GSE28490	PBMC CD56+ kit	NK cells
GSM705312	GSE28490	PBMC CD8+ kit	CD8 T cells
GSM705313	GSE28490	PBMC CD8+ kit	CD8 T cells
GSM705314	GSE28490	PBMC CD8+ kit	CD8 T cells
GSM705315	GSE28490	PBMC CD8+ kit	CD8 T cells
GSM705316	GSE28490	PBMC CD8+ kit	CD8 T cells
GSM705317	GSE28490	EasySep® Human Eosinophil_x000D_ Enrichment Kit (Stem Cell Technologies)	Eosinophils
GSM705318	GSE28490	EasySep® Human Eosinophil_x000D_ Enrichment Kit (Stem Cell Technologies)	Eosinophils
GSM705319	GSE28490	EasySep® Human Eosinophil_x000D_ Enrichment Kit (Stem Cell Technologies)	Eosinophils
GSM705320	GSE28490	EasySep® Human Eosinophil_x000D_ Enrichment Kit (Stem Cell Technologies)	Eosinophils
GSM705321	GSE28490	Human mDCs Enrichment Kit CD11c+	Myeloid Dendritic Cells
GSM705322	GSE28490	Human mDCs Enrichment Kit CD11c+	Myeloid Dendritic Cells
GSM705323	GSE28490	Human mDCs Enrichment Kit CD11c+	Myeloid Dendritic Cells
GSM705324	GSE28490	Human mDCs Enrichment Kit CD11c+	Myeloid Dendritic Cells
GSM705325	GSE28490	Human mDCs Enrichment Kit CD11c+	Myeloid Dendritic Cells
GSM705326	GSE28490	Human Neutrophil Enrichment Kit	Neutrophils
GSM705327	GSE28490	Human Neutrophil Enrichment Kit	Neutrophils
GSM705328	GSE28490	Human Neutrophil Enrichment Kit	Neutrophils
GSM705329	GSE28490	Human pDCs Enrichment Kit CD123+	Plasmacytoid Dendritic Cells
GSM705330	GSE28490	Human pDCs Enrichment Kit CD123+	Plasmacytoid Dendritic Cells
GSM705331	GSE28490	Human pDCs Enrichment Kit CD123+	Plasmacytoid Dendritic Cells
GSM705332	GSE28490	Human pDCs Enrichment Kit CD123+	Plasmacytoid Dendritic Cells
GSM705333	GSE28490	Human pDCs Enrichment Kit CD123+	Plasmacytoid Dendritic Cells
GSM705402	GSE28491	PBMC CD19+ kit	B cells
GSM705403	GSE28491	PBMC CD19+ kit	B cells
GSM705404	GSE28491	PBMC CD19+ kit	B cells
GSM705405	GSE28491	PBMC CD19+ kit	B cells
GSM705406	GSE28491	PBMC CD19+ kit	B cells
GSM705407	GSE28491	PBMC CD14+ kit	Monocytes
GSM705408	GSE28491	PBMC CD14+ kit	Monocytes
GSM705409	GSE28491	PBMC CD14+ kit	Monocytes
GSM705410	GSE28491	PBMC CD14+ kit	Monocytes
GSM705411	GSE28491	PBMC CD14+ kit	Monocytes
GSM705412	GSE28491	PBMC CD4+ kit	CD4 T cells
GSM705413	GSE28491	PBMC CD4+ kit	CD4 T cells
GSM705415	GSE28491	PBMC CD4+ kit	CD4 T cells
GSM705416	GSE28491	PBMC CD4+ kit	CD4 T cells
GSM705417	GSE28491	PBMC CD8+ kit	CD8 T cells
GSM705418	GSE28491	PBMC CD8+ kit	CD8 T cells
GSM705419	GSE28491	PBMC CD8+ kit	CD8 T cells
GSM705420	GSE28491	PBMC CD8+ kit	CD8 T cells
GSM705421	GSE28491	PBMC CD8+ kit	CD8 T cells
GSM705422	GSE28491	PBMC CD8+ kit	Eosinophils
GSM705423	GSE28491	PBMC CD8+ kit	Eosinophils
GSM705424	GSE28491	PBMC CD8+ kit	Eosinophils
GSM705425	GSE28491	PBMC CD56+ kit	NK cells
GSM705426	GSE28491	PBMC CD56+ kit	NK cells
GSM705427	GSE28491	PBMC CD56+ kit	NK cells
GSM705428	GSE28491	PBMC CD56+ kit	NK cells
GSM705429	GSE28491	PBMC CD56+ kit	NK cells
GSM705430	GSE28491	Human Neutrophil Enrichment Kit	Neutrophils
GSM705431	GSE28491	Human Neutrophil Enrichment Kit	Neutrophils
GSM705432	GSE28491	Human Neutrophil Enrichment Kit	Neutrophils
GSM705433	GSE28491	Human Neutrophil Enrichment Kit	Neutrophils
GSM705434	GSE28491	Human Neutrophil Enrichment Kit	Neutrophils
GSM746743	GSE30153	PBMC CD19+	B cells
GSM746744	GSE30153	PBMC CD19+	B cells
GSM746745	GSE30153	PBMC CD19+	B cells
GSM746746	GSE30153	PBMC CD19+	B cells
GSM746747	GSE30153	PBMC CD19+	B cells
GSM746748	GSE30153	PBMC CD19+	B cells
GSM746750	GSE30153	PBMC CD19+	B cells
GSM746751	GSE30153	PBMC CD19+	B cells
GSM746752	GSE30153	PBMC CD19+	B cells
GSM816001	GSE32959	Cord blood Activated CD4+ 12h	CD4 T cells
GSM816002	GSE32959	Cord blood Activated CD4+ 12h	CD4 T cells
GSM816003	GSE32959	Cord blood Activated CD4+ 12h	CD4 T cells
GSM816004	GSE32959	Cord blood Activated CD4+ 24h	CD4 T cells
GSM816005	GSE32959	Cord blood Activated CD4+ 24h	CD4 T cells
GSM816006	GSE32959	Cord blood Activated CD4+ 24h	CD4 T cells
GSM816007	GSE32959	Cord blood Activated CD4+ 48h	CD4 T cells
GSM816008	GSE32959	Cord blood Activated CD4+ 48h	CD4 T cells
GSM816009	GSE32959	Cord blood Activated CD4+ 48h	CD4 T cells
GSM816010	GSE32959	Cord blood Activated CD4+ 72h	CD4 T cells
GSM816011	GSE32959	Cord blood Activated CD4+ 72h	CD4 T cells
GSM816012	GSE32959	Cord blood Activated CD4+ 12h + IL12	Th1
GSM816013	GSE32959	Cord blood Activated CD4+ 12h + IL12	Th1
GSM816014	GSE32959	Cord blood Activated CD4+ 12h + IL12	Th1
GSM816015	GSE32959	Cord blood Activated CD4+ 24h + IL12	Th1
GSM816016	GSE32959	Cord blood Activated CD4+ 24h + IL12	Th1
GSM816017	GSE32959	Cord blood Activated CD4+ 24h + IL12	Th1
GSM816018	GSE32959	Cord blood Activated CD4+ 48h + IL12	Th1
GSM816019	GSE32959	Cord blood Activated CD4+ 48h + IL12	Th1
GSM816020	GSE32959	Cord blood Activated CD4+ 48h + IL12	Th1
GSM816021	GSE32959	Cord blood Activated CD4+ 72h + IL12	Th1
GSM816022	GSE32959	Cord blood Activated CD4+ 72h + IL12	Th1
GSM816023	GSE32959	Cord blood Activated CD4+ 12h + IL4	Th2
GSM816024	GSE32959	Cord blood Activated CD4+ 12h + IL4	Th2
GSM816025	GSE32959	Cord blood Activated CD4+ 12h + IL4	Th2
GSM816026	GSE32959	Cord blood Activated CD4+ 24h + IL4	Th2
GSM816027	GSE32959	Cord blood Activated CD4+ 24h + IL4	Th2
GSM816028	GSE32959	Cord blood Activated CD4+ 24h + IL4	Th2
GSM816029	GSE32959	Cord blood Activated CD4+ 48h + IL4	Th2
GSM816030	GSE32959	Cord blood Activated CD4+ 48h + IL4	Th2
GSM816031	GSE32959	Cord blood Activated CD4+ 48h + IL4	Th2
GSM816032	GSE32959	Cord blood Activated CD4+ 72h + IL4	Th2
GSM816033	GSE32959	Cord blood Activated CD4+ 72h + IL4	Th2
GSM816034	GSE32959	Cord blood Activated CD4+ 72h + IL4	Th2
GSM816035	GSE32959	Cord blood CD4+	CD4 T cells
GSM816036	GSE32959	Cord blood CD4+	CD4 T cells
GSM816037	GSE32959	Cord blood CD4+	CD4 T cells
GSM1027247	GSE41909	CD3+ CD8+	CD8 T cells
GSM1027248	GSE41909	CD3+ CD8+	CD8 T cells
GSM1027249	GSE41909	CD3+ CD8+	CD8 T cells
GSM1027250	GSE41909	CD3+ CD8+ CD45RO+	CD8 T cells
GSM1027251	GSE41909	CD3+ CD8+ CD45RO+	CD8 T cells
GSM1027252	GSE41909	CD3+ CD8+ CD45RO+	CD8 T cells
GSM1027253	GSE41909	CD3+ CD8+ aCD3 aCD28 IL7 IL15 for 15days	CD8 T cells
GSM1027254	GSE41909	CD3+ CD8+ aCD3 aCD28 IL7 IL15 for 15days	CD8 T cells
GSM1027255	GSE41909	CD3+ CD8+ aCD3 aCD28 IL7 IL15 for 15days	CD8 T cells
GSM1027256	GSE41909	CD3+ CD8+ CD45RO+ aCD3 aCD28 IL7 IL15 for 15days	CD8 T cells
GSM1027257	GSE41909	CD3+ CD8+ CD45RO+ aCD3 aCD28 IL7 IL15 for 15days	CD8 T cells
GSM1027258	GSE41909	CD3+ CD8+ CD45RO+ aCD3 aCD28 IL7 IL15 for 15days	CD8 T cells
GSM158184	GSE6863	PBMC CD14+ 100ng/mL IL4 + IL4 Normoxia	Myeloid Dendritic Cells
GSM158186	GSE6863	PBMC CD14+ 100ng/mL IL4 + IL4 Normoxia	Myeloid Dendritic Cells
GSM158187	GSE6863	PBMC CD14+ 100ng/mL IL4 + IL4 Normoxia	Myeloid Dendritic Cells
GSM158148	GSE6863	PBMC CD14+ 100ng/mL IL4 + IL4 Hypoxia	Myeloid Dendritic Cells
GSM158182	GSE6863	PBMC CD14+ 100ng/mL IL4 + IL4 Hypoxia	Myeloid Dendritic Cells
GSM158183	GSE6863	PBMC CD14+ 100ng/mL IL4 + IL4 Hypoxia	Myeloid Dendritic Cells
GSM260689	GSE10316	PBMC CD14+ + GM-CSF + IL4	Myeloid Dendritic Cells
GSM260690	GSE10316	PBMC CD14+ + GM-CSF + IL4 + LPS 4h	Myeloid Dendritic Cells
GSM260691	GSE10316	PBMC CD14+ + GM-CSF + IL4 + LPS 8h	Myeloid Dendritic Cells
GSM260692	GSE10316	PBMC CD14+ + GM-CSF + IL4 + LPS 16h	Myeloid Dendritic Cells
GSM260693	GSE10316	PBMC CD14+ + GM-CSF + IL4 + Poly(I:C) 4h	Myeloid Dendritic Cells
GSM260694	GSE10316	PBMC CD14+ + GM-CSF + IL4 + Poly(I:C) 8h	Myeloid Dendritic Cells
GSM260695	GSE10316	PBMC CD14+ + GM-CSF + IL4 + Poly(I:C) 16h	Myeloid Dendritic Cells
GSM260696	GSE10316	PBMC CD14+ + GM-CSF + IL4 + CD40L 4h	Myeloid Dendritic Cells
GSM260697	GSE10316	PBMC CD14+ + GM-CSF + IL4 + CD40L 8h	Myeloid Dendritic Cells
GSM260698	GSE10316	PBMC CD14+ + GM-CSF + IL4 + CD40L 16h	Myeloid Dendritic Cells
GSM260699	GSE10316	PBMC CD14+ + GM-CSF + IL4 + IL-1-b, IL-6, TNF-a and PGE2 4h	Myeloid Dendritic Cells
GSM260700	GSE10316	PBMC CD14+ + GM-CSF + IL4 + IL-1-b, IL-6, TNF-a and PGE2 8h	Myeloid Dendritic Cells
GSM260701	GSE10316	PBMC CD14+ + GM-CSF + IL4 + IL-1-b, IL-6, TNF-a and PGE2 16h	Myeloid Dendritic Cells
GSM554394	GSM554394	CD14+ GM-CSF IL4 100ng/mL + TNFa IL1B 50ng/mL IL6 10ng/mL PGE2 1mM Hypoxia	Myeloid Dendritic Cells
GSM554395	GSM554394	CD14+ GM-CSF IL4 100ng/mL + TNFa IL1B 50ng/mL IL6 10ng/mL PGE2 1mM Hypoxia	Myeloid Dendritic Cells
GSM554396	GSM554394	CD14+ GM-CSF IL4 100ng/mL + TNFa IL1B 50ng/mL IL6 10ng/mL PGE2 1mM Hypoxia	Myeloid Dendritic Cells
GSM554397	GSM554394	CD14+ GM-CSF IL4 100ng/mL + TNFa IL1B 50ng/mL IL6 10ng/mL PGE2 1mM Normoxia	Myeloid Dendritic Cells
GSM554398	GSM554394	CD14+ GM-CSF IL4 100ng/mL + TNFa IL1B 50ng/mL IL6 10ng/mL PGE2 1mM Normoxia	Myeloid Dendritic Cells
GSM554399	GSM554394	CD14+ GM-CSF IL4 100ng/mL + TNFa IL1B 50ng/mL IL6 10ng/mL PGE2 1mM Normoxia	Myeloid Dendritic Cells
GSM579100	GSE23618	PBMC CD14+ 500U/mL IL4 800U/mL GM-CSF	Myeloid Dendritic Cells
GSM579101	GSE23618	PBMC CD14+ 500U/mL IL4 800U/mL GM-CSF	Myeloid Dendritic Cells
GSM579102	GSE23618	PBMC CD14+ 500U/mL IL4 800U/mL GM-CSF	Myeloid Dendritic Cells
GSM579103	GSE23618	CD1a+ cells from Dermis	Dermal Dendritic Cells
GSM579104	GSE23618	CD1a+ cells from Dermis	Dermal Dendritic Cells
GSM579105	GSE23618	CD1a+ cells from Dermis	Dermal Dendritic Cells
GSM579106	GSE23618	CD1a+ cells from Epidermal Sheets	Langerhans Cells
GSM579107	GSE23618	CD1a+ cells from Epidermal Sheets	Langerhans Cells
GSM579108	GSE23618	CD1a+ cells from Epidermal Sheets	Langerhans Cells
GSM579109	GSE23618	CD1c+ Blood DCs	Myeloid Dendritic Cells
GSM579110	GSE23618	CD1c+ Blood DCs	Myeloid Dendritic Cells
GSM579111	GSE23618	CD1c+ Blood DCs	Myeloid Dendritic Cells
GSM850440	GSE34515	PBMC CD14++ CD16-	Monocytes
GSM850441	GSE34515	PBMC CD14++ CD16-	Monocytes
GSM850442	GSE34515	PBMC CD14++ CD16-	Monocytes
GSM850443	GSE34515	PBMC CD14+ CD16+	Monocytes
GSM850444	GSE34515	PBMC CD14+ CD16+	Monocytes
GSM850445	GSE34515	PBMC CD14+ CD16+	Monocytes
GSM850446	GSE34515	PBMC CD1c+	Dendritic cells
GSM850447	GSE34515	PBMC CD1c+	Dendritic cells
GSM850448	GSE34515	PBMC CD1c+	Dendritic cells
GSM622849	GSE25320	HMC-1 cell line	Mast cell
GSM622850	GSE25320	HMC-1 cell line	Mast cell
GSM622851	GSE25320	HMC-1 cell line	Mast cell
GSM622852	GSE25320	HMC-1 cell line	Mast cell
GSM886835	GSE36133	Cell_Lines	Central Nervous System
GSM886836	GSE36133	Cell_Lines	Osteosarcoma
GSM886837	GSE36133	Cell_Lines	Prostate
GSM886838	GSE36133	Cell_Lines	Stomach
GSM886839	GSE36133	Cell_Lines	Central Nervous System
GSM886840	GSE36133	Cell_Lines	Urinary tract
GSM886841	GSE36133	Cell_Lines	Urinary tract
GSM886842	GSE36133	Cell_Lines	Urinary tract
GSM886844	GSE36133	Cell_Lines	Kidney
GSM886845	GSE36133	Cell_Lines	Kidney
GSM886846	GSE36133	Cell_Lines	Thyroid
GSM886847	GSE36133	Cell_Lines	Thyroid
GSM886848	GSE36133	Cell_Lines	Central Nervous System
GSM886849	GSE36133	Cell_Lines	Skin
GSM886850	GSE36133	Cell_Lines	Central Nervous System
GSM886851	GSE36133	Cell_Lines	Soft Tissue Sarcoma
GSM886853	GSE36133	Cell_Lines	Ovary
GSM886854	GSE36133	Cell_Lines	Skin
GSM886856	GSE36133	Cell_Lines	Kidney
GSM886858	GSE36133	Cell_Lines	Lung
GSM886859	GSE36133	Cell_Lines	Osteosarcoma
GSM886860	GSE36133	Cell_Lines	Kidney
GSM886861	GSE36133	Cell_Lines	Lung
GSM886862	GSE36133	Cell_Lines	Pleura
GSM886863	GSE36133	Cell_Lines	Kidney
GSM886864	GSE36133	Cell_Lines	Stomach
GSM886865	GSE36133	Cell_Lines	Liver
GSM886866	GSE36133	Cell_Lines	Central Nervous System
GSM886869	GSE36133	Cell_Lines	Endometrium
GSM886870	GSE36133	Cell_Lines	Pancreas
GSM886871	GSE36133	Cell_Lines	Breast
GSM886872	GSE36133	Cell_Lines	Stomach
GSM886873	GSE36133	Cell_Lines	Urinary tract
GSM886875	GSE36133	Cell_Lines	Thyroid
GSM886877	GSE36133	Cell_Lines	Central Nervous System
GSM886878	GSE36133	Cell_Lines	Lung
GSM886879	GSE36133	Cell_Lines	Urinary tract
GSM886880	GSE36133	Cell_Lines	Kidney
GSM886881	GSE36133	Cell_Lines	Thyroid
GSM886882	GSE36133	Cell_Lines	Upper aerodigestive tract
GSM886883	GSE36133	Cell_Lines	Upper aerodigestive tract
GSM886884	GSE36133	Cell_Lines	Upper aerodigestive tract
GSM886885	GSE36133	Cell_Lines	Upper aerodigestive tract
GSM886886	GSE36133	Cell_Lines	Upper aerodigestive tract
GSM886887	GSE36133	Cell_Lines	Upper aerodigestive tract
GSM886888	GSE36133	Cell_Lines	Upper aerodigestive tract
GSM886891	GSE36133	Cell_Lines	Breast
GSM886892	GSE36133	Cell_Lines	Breast
GSM886893	GSE36133	Cell_Lines	Breast
GSM886894	GSE36133	Cell_Lines	Breast
GSM886896	GSE36133	Cell_Lines	Pancreas
GSM886897	GSE36133	Cell_Lines	Large intestine
GSM886898	GSE36133	Cell_Lines	Skin
GSM886899	GSE36133	Cell_Lines	Liver
GSM886901	GSE36133	Cell_Lines	Osteosarcoma
GSM886902	GSE36133	Cell_Lines	Kidney
GSM886903	GSE36133	Cell_Lines	Kidney
GSM886904	GSE36133	Cell_Lines	Breast
GSM886905	GSE36133	Cell_Lines	Lung
GSM886906	GSE36133	Cell_Lines	Breast
GSM886907	GSE36133	Cell_Lines	Upper aerodigestive tract
GSM886908	GSE36133	Cell_Lines	Urinary tract
GSM886909	GSE36133	Cell_Lines	Breast
GSM886910	GSE36133	Cell_Lines	Kidney
GSM886911	GSE36133	Cell_Lines	Thyroid
GSM886912	GSE36133	Cell_Lines	Osteosarcoma
GSM886913	GSE36133	Cell_Lines	Breast
GSM886914	GSE36133	Cell_Lines	Lung
GSM886915	GSE36133	Cell_Lines	Lung
GSM886916	GSE36133	Cell_Lines	Lung
GSM886917	GSE36133	Cell_Lines	Breast
GSM886918	GSE36133	Cell_Lines	Ovary
GSM886919	GSE36133	Cell_Lines	Ovary
GSM886920	GSE36133	Cell_Lines	Pancreas
GSM886921	GSE36133	Cell_Lines	Pancreas
GSM886922	GSE36133	Cell_Lines	Central Nervous System
GSM886923	GSE36133	Cell_Lines	Central Nervous System
GSM886924	GSE36133	Cell_Lines	Large intestine
GSM886925	GSE36133	Cell_Lines	Pancreas
GSM886926	GSE36133	Cell_Lines	Thyroid
GSM886927	GSE36133	Cell_Lines	Lung
GSM886928	GSE36133	Cell_Lines	Skin
GSM886929	GSE36133	Cell_Lines	Peripheral Nervous System
GSM886930	GSE36133	Cell_Lines	Peripheral Nervous System
GSM886932	GSE36133	Cell_Lines	Skin
GSM886933	GSE36133	Cell_Lines	Large intestine
GSM886934	GSE36133	Cell_Lines	Large intestine
GSM886935	GSE36133	Cell_Lines	Large intestine
GSM886936	GSE36133	Cell_Lines	Large intestine
GSM886940	GSE36133	Cell_Lines	Large intestine
GSM886941	GSE36133	Cell_Lines	Large intestine
GSM886942	GSE36133	Cell_Lines	Lung
GSM886943	GSE36133	Cell_Lines	Large intestine
GSM886944	GSE36133	Cell_Lines	Skin
GSM886945	GSE36133	Cell_Lines	Oesophagus
GSM886946	GSE36133	Cell_Lines	Lung
GSM886947	GSE36133	Cell_Lines	Ovary
GSM886948	GSE36133	Cell_Lines	Skin
GSM886949	GSE36133	Cell_Lines	Skin
GSM886950	GSE36133	Cell_Lines	Skin
GSM886951	GSE36133	Cell_Lines	Skin
GSM886952	GSE36133	Cell_Lines	Skin
GSM886953	GSE36133	Cell_Lines	Skin
GSM886954	GSE36133	Cell_Lines	Skin
GSM886955	GSE36133	Cell_Lines	Lung
GSM886956	GSE36133	Cell_Lines	Lung
GSM886957	GSE36133	Cell_Lines	Lung
GSM886958	GSE36133	Cell_Lines	Lung
GSM886959	GSE36133	Cell_Lines	Lung
GSM886960	GSE36133	Cell_Lines	Lung
GSM886961	GSE36133	Cell_Lines	Lung
GSM886962	GSE36133	Cell_Lines	Ovary
GSM886963	GSE36133	Cell_Lines	Ovary
GSM886964	GSE36133	Cell_Lines	Ovary
GSM886965	GSE36133	Cell_Lines	Ovary
GSM886966	GSE36133	Cell_Lines	Ovary
GSM886967	GSE36133	Cell_Lines	Lung
GSM886968	GSE36133	Cell_Lines	Large intestine
GSM886969	GSE36133	Cell_Lines	Central Nervous System
GSM886970	GSE36133	Cell_Lines	Central Nervous System
GSM886971	GSE36133	Cell_Lines	Pancreas
GSM886972	GSE36133	Cell_Lines	Central Nervous System
GSM886974	GSE36133	Cell_Lines	Central Nervous System
GSM886977	GSE36133	Cell_Lines	Upper aerodigestive tract
GSM886978	GSE36133	Cell_Lines	Central Nervous System
GSM886979	GSE36133	Cell_Lines	Large intestine
GSM886980	GSE36133	Cell_Lines	Lung
GSM886981	GSE36133	Cell_Lines	Lung
GSM886982	GSE36133	Cell_Lines	Lung
GSM886983	GSE36133	Cell_Lines	Lung
GSM886984	GSE36133	Cell_Lines	Lung
GSM886985	GSE36133	Cell_Lines	Lung
GSM886988	GSE36133	Cell_Lines	Prostate
GSM886989	GSE36133	Cell_Lines	Breast
GSM886990	GSE36133	Cell_Lines	Lung
GSM886993	GSE36133	Cell_Lines	Lung
GSM886994	GSE36133	Cell_Lines	Stomach
GSM886995	GSE36133	Cell_Lines	Stomach
GSM886996	GSE36133	Cell_Lines	Oesophagus
GSM886997	GSE36133	Cell_Lines	Endometrium
GSM886998	GSE36133	Cell_Lines	Breast
GSM886999	GSE36133	Cell_Lines	Breast
GSM887000	GSE36133	Cell_Lines	Ovary
GSM887001	GSE36133	Cell_Lines	Ovary
GSM887005	GSE36133	Cell_Lines	Endometrium
GSM887007	GSE36133	Cell_Lines	Lung
GSM887008	GSE36133	Cell_Lines	Ovary
GSM887009	GSE36133	Cell_Lines	Endometrium
GSM887011	GSE36133	Cell_Lines	Upper aerodigestive tract
GSM887012	GSE36133	Cell_Lines	Thyroid
GSM887013	GSE36133	Cell_Lines	Stomach
GSM887014	GSE36133	Cell_Lines	Ovary
GSM887015	GSE36133	Cell_Lines	Osteosarcoma
GSM887016	GSE36133	Cell_Lines	Skin
GSM887017	GSE36133	Cell_Lines	Soft Tissue Sarcoma
GSM887018	GSE36133	Cell_Lines	Soft Tissue Sarcoma
GSM887020	GSE36133	Cell_Lines	Central Nervous System
GSM887021	GSE36133	Cell_Lines	Stomach
GSM887022	GSE36133	Cell_Lines	Soft Tissue Sarcoma
GSM887024	GSE36133	Cell_Lines	Central Nervous System
GSM887025	GSE36133	Cell_Lines	Central Nervous System
GSM887026	GSE36133	Cell_Lines	Central Nervous System
GSM887027	GSE36133	Cell_Lines	Large intestine
GSM887029	GSE36133	Cell_Lines	Stomach
GSM887030	GSE36133	Cell_Lines	Stomach
GSM887031	GSE36133	Cell_Lines	Central Nervous System
GSM887032	GSE36133	Cell_Lines	Lung
GSM887033	GSE36133	Cell_Lines	Breast
GSM887034	GSE36133	Cell_Lines	Lung
GSM887035	GSE36133	Cell_Lines	Breast
GSM887036	GSE36133	Cell_Lines	Lung
GSM887037	GSE36133	Cell_Lines	Breast
GSM887038	GSE36133	Cell_Lines	Breast
GSM887039	GSE36133	Cell_Lines	Breast
GSM887040	GSE36133	Cell_Lines	Breast
GSM887041	GSE36133	Cell_Lines	Breast
GSM887042	GSE36133	Cell_Lines	Breast
GSM887043	GSE36133	Cell_Lines	Lung
GSM887044	GSE36133	Cell_Lines	Breast
GSM887045	GSE36133	Cell_Lines	Breast
GSM887046	GSE36133	Cell_Lines	Breast
GSM887047	GSE36133	Cell_Lines	Breast
GSM887048	GSE36133	Cell_Lines	Breast
GSM887049	GSE36133	Cell_Lines	Breast
GSM887050	GSE36133	Cell_Lines	Lung
GSM887051	GSE36133	Cell_Lines	Lung
GSM887052	GSE36133	Cell_Lines	Lung
GSM887053	GSE36133	Cell_Lines	Lung
GSM887054	GSE36133	Cell_Lines	Breast
GSM887055	GSE36133	Cell_Lines	Lung
GSM887056	GSE36133	Cell_Lines	Lung
GSM887057	GSE36133	Cell_Lines	Large intestine
GSM887058	GSE36133	Cell_Lines	Breast
GSM887059	GSE36133	Cell_Lines	Lung
GSM887060	GSE36133	Cell_Lines	Lung
GSM887061	GSE36133	Cell_Lines	Lung
GSM887062	GSE36133	Cell_Lines	Large intestine
GSM887063	GSE36133	Cell_Lines	Large intestine
GSM887066	GSE36133	Cell_Lines	Breast
GSM887067	GSE36133	Cell_Lines	Endometrium
GSM887068	GSE36133	Cell_Lines	Endometrium
GSM887069	GSE36133	Cell_Lines	Endometrium
GSM887070	GSE36133	Cell_Lines	Endometrium
GSM887071	GSE36133	Cell_Lines	Endometrium
GSM887072	GSE36133	Cell_Lines	Endometrium
GSM887073	GSE36133	Cell_Lines	Endometrium
GSM887074	GSE36133	Cell_Lines	Endometrium
GSM887075	GSE36133	Cell_Lines	Endometrium
GSM887078	GSE36133	Cell_Lines	Liver
GSM887079	GSE36133	Cell_Lines	Liver
GSM887080	GSE36133	Cell_Lines	Ovary
GSM887081	GSE36133	Cell_Lines	Stomach
GSM887084	GSE36133	Cell_Lines	Liver
GSM887085	GSE36133	Cell_Lines	Lung
GSM887086	GSE36133	Cell_Lines	Liver
GSM887087	GSE36133	Cell_Lines	Skin
GSM887088	GSE36133	Cell_Lines	Osteosarcoma
GSM887089	GSE36133	Cell_Lines	Pancreas
GSM887090	GSE36133	Cell_Lines	Pancreas
GSM887092	GSE36133	Cell_Lines	Urinary tract
GSM887093	GSE36133	Cell_Lines	Lung
GSM887094	GSE36133	Cell_Lines	Breast
GSM887095	GSE36133	Cell_Lines	Breast
GSM887096	GSE36133	Cell_Lines	Skin
GSM887097	GSE36133	Cell_Lines	Breast
GSM887098	GSE36133	Cell_Lines	Breast
GSM887099	GSE36133	Cell_Lines	Skin
GSM887101	GSE36133	Cell_Lines	Breast
GSM887104	GSE36133	Cell_Lines	Lung
GSM887105	GSE36133	Cell_Lines	Large intestine
GSM887106	GSE36133	Cell_Lines	Central Nervous System
GSM887107	GSE36133	Cell_Lines	Skin
GSM887108	GSE36133	Cell_Lines	Skin
GSM887109	GSE36133	Cell_Lines	Large intestine
GSM887110	GSE36133	Cell_Lines	Osteosarcoma
GSM887111	GSE36133	Cell_Lines	Soft Tissue Sarcoma
GSM887112	GSE36133	Cell_Lines	Osteosarcoma
GSM887113	GSE36133	Cell_Lines	Breast
GSM887114	GSE36133	Cell_Lines	Breast
GSM887115	GSE36133	Cell_Lines	Stomach
GSM887117	GSE36133	Cell_Lines	Pancreas
GSM887118	GSE36133	Cell_Lines	Osteosarcoma
GSM887119	GSE36133	Cell_Lines	Osteosarcoma
GSM887120	GSE36133	Cell_Lines	Osteosarcoma
GSM887121	GSE36133	Cell_Lines	Skin
GSM887122	GSE36133	Cell_Lines	Upper aerodigestive tract
GSM887123	GSE36133	Cell_Lines	Skin
GSM887124	GSE36133	Cell_Lines	Osteosarcoma
GSM887125	GSE36133	Cell_Lines	Osteosarcoma
GSM887126	GSE36133	Cell_Lines	Osteosarcoma
GSM887127	GSE36133	Cell_Lines	Skin
GSM887128	GSE36133	Cell_Lines	Skin
GSM887129	GSE36133	Cell_Lines	Skin
GSM887130	GSE36133	Cell_Lines	Skin
GSM887131	GSE36133	Cell_Lines	Skin
GSM887132	GSE36133	Cell_Lines	Skin
GSM887133	GSE36133	Cell_Lines	Upper aerodigestive tract
GSM887134	GSE36133	Cell_Lines	Upper aerodigestive tract
GSM887135	GSE36133	Cell_Lines	Upper aerodigestive tract
GSM887136	GSE36133	Cell_Lines	Soft Tissue Sarcoma
GSM887137	GSE36133	Cell_Lines	Large intestine
GSM887138	GSE36133	Cell_Lines	Urinary tract
GSM887139	GSE36133	Cell_Lines	Urinary tract
GSM887140	GSE36133	Cell_Lines	Skin
GSM887141	GSE36133	Cell_Lines	Large intestine
GSM887142	GSE36133	Cell_Lines	Large intestine
GSM887144	GSE36133	Cell_Lines	Biliary tract
GSM887145	GSE36133	Cell_Lines	Stomach
GSM887146	GSE36133	Cell_Lines	Liver
GSM887147	GSE36133	Cell_Lines	Biliary tract
GSM887148	GSE36133	Cell_Lines	Liver
GSM887149	GSE36133	Cell_Lines	Liver
GSM887151	GSE36133	Cell_Lines	Pancreas
GSM887152	GSE36133	Cell_Lines	Pancreas
GSM887156	GSE36133	Cell_Lines	Lung
GSM887157	GSE36133	Cell_Lines	Skin
GSM887158	GSE36133	Cell_Lines	Skin
GSM887159	GSE36133	Cell_Lines	Skin
GSM887160	GSE36133	Cell_Lines	Ovary
GSM887161	GSE36133	Cell_Lines	Stomach
GSM887162	GSE36133	Cell_Lines	Peripheral Nervous System
GSM887163	GSE36133	Cell_Lines	Skin
GSM887164	GSE36133	Cell_Lines	Endometrium
GSM887165	GSE36133	Cell_Lines	Pleura
GSM887166	GSE36133	Cell_Lines	Pleura
GSM887167	GSE36133	Cell_Lines	Urinary tract
GSM887169	GSE36133	Cell_Lines	Liver
GSM887170	GSE36133	Cell_Lines	Liver
GSM887171	GSE36133	Cell_Lines	Liver
GSM887172	GSE36133	Cell_Lines	Liver
GSM887173	GSE36133	Cell_Lines	Liver
GSM887174	GSE36133	Cell_Lines	Liver
GSM887175	GSE36133	Cell_Lines	Ovary
GSM887176	GSE36133	Cell_Lines	Ovary
GSM887177	GSE36133	Cell_Lines	Ovary
GSM887178	GSE36133	Cell_Lines	Ovary
GSM887179	GSE36133	Cell_Lines	Ovary
GSM887180	GSE36133	Cell_Lines	Endometrium
GSM887181	GSE36133	Cell_Lines	Endometrium
GSM887182	GSE36133	Cell_Lines	Endometrium
GSM887183	GSE36133	Cell_Lines	Breast
GSM887185	GSE36133	Cell_Lines	Pleura
GSM887187	GSE36133	Cell_Lines	Urinary tract
GSM887192	GSE36133	Cell_Lines	Skin
GSM887194	GSE36133	Cell_Lines	Central Nervous System
GSM887200	GSE36133	Cell_Lines	Stomach
GSM887201	GSE36133	Cell_Lines	Pancreas
GSM887204	GSE36133	Cell_Lines	Stomach
GSM887206	GSE36133	Cell_Lines	Peripheral Nervous System
GSM887207	GSE36133	Cell_Lines	Central Nervous System
GSM887211	GSE36133	Cell_Lines	Endometrium
GSM887212	GSE36133	Cell_Lines	Large intestine
GSM887213	GSE36133	Cell_Lines	Urinary tract
GSM887216	GSE36133	Cell_Lines	Kidney
GSM887217	GSE36133	Cell_Lines	Kidney
GSM887218	GSE36133	Cell_Lines	Kidney
GSM887219	GSE36133	Cell_Lines	Kidney
GSM887229	GSE36133	Cell_Lines	Central Nervous System
GSM887230	GSE36133	Cell_Lines	Central Nervous System
GSM887231	GSE36133	Cell_Lines	Lung
GSM887232	GSE36133	Cell_Lines	Central Nervous System
GSM887235	GSE36133	Cell_Lines	Pancreas
GSM887236	GSE36133	Cell_Lines	Pancreas
GSM887237	GSE36133	Cell_Lines	Pancreas
GSM887238	GSE36133	Cell_Lines	Breast
GSM887239	GSE36133	Cell_Lines	Peripheral Nervous System
GSM887240	GSE36133	Cell_Lines	Peripheral Nervous System
GSM887241	GSE36133	Cell_Lines	Peripheral Nervous System
GSM887242	GSE36133	Cell_Lines	Central Nervous System
GSM887243	GSE36133	Cell_Lines	Urinary tract
GSM887245	GSE36133	Cell_Lines	Soft Tissue Sarcoma
GSM887247	GSE36133	Cell_Lines	Oesophagus
GSM887248	GSE36133	Cell_Lines	Oesophagus
GSM887249	GSE36133	Cell_Lines	Oesophagus
GSM887250	GSE36133	Cell_Lines	Oesophagus
GSM887251	GSE36133	Cell_Lines	Oesophagus
GSM887252	GSE36133	Cell_Lines	Oesophagus
GSM887253	GSE36133	Cell_Lines	Oesophagus
GSM887254	GSE36133	Cell_Lines	Oesophagus
GSM887255	GSE36133	Cell_Lines	Oesophagus
GSM887256	GSE36133	Cell_Lines	Oesophagus
GSM887258	GSE36133	Cell_Lines	Pancreas
GSM887263	GSE36133	Cell_Lines	Lung
GSM887264	GSE36133	Cell_Lines	Lung
GSM887265	GSE36133	Cell_Lines	Lung
GSM887266	GSE36133	Cell_Lines	Liver
GSM887267	GSE36133	Cell_Lines	Lung
GSM887268	GSE36133	Cell_Lines	Stomach
GSM887269	GSE36133	Cell_Lines	Central Nervous System
GSM887270	GSE36133	Cell_Lines	Central Nervous System
GSM887271	GSE36133	Cell_Lines	Prostate
GSM887273	GSE36133	Cell_Lines	Lung
GSM887274	GSE36133	Cell_Lines	Large intestine
GSM887275	GSE36133	Cell_Lines	Skin
GSM887277	GSE36133	Cell_Lines	Large intestine
GSM887278	GSE36133	Cell_Lines	Large intestine
GSM887279	GSE36133	Cell_Lines	Large intestine
GSM887280	GSE36133	Cell_Lines	Large intestine
GSM887281	GSE36133	Cell_Lines	Large intestine
GSM887282	GSE36133	Cell_Lines	Lung
GSM887283	GSE36133	Cell_Lines	Lung
GSM887284	GSE36133	Cell_Lines	Lung
GSM887285	GSE36133	Cell_Lines	Lung
GSM887286	GSE36133	Cell_Lines	Central Nervous System
GSM887288	GSE36133	Cell_Lines	Skin
GSM887290	GSE36133	Cell_Lines	Ovary
GSM887291	GSE36133	Cell_Lines	Breast
GSM887292	GSE36133	Cell_Lines	Breast
GSM887293	GSE36133	Cell_Lines	Breast
GSM887294	GSE36133	Cell_Lines	Breast
GSM887295	GSE36133	Cell_Lines	Breast
GSM887296	GSE36133	Cell_Lines	Breast
GSM887297	GSE36133	Cell_Lines	Breast
GSM887298	GSE36133	Cell_Lines	Skin
GSM887299	GSE36133	Cell_Lines	Breast
GSM887300	GSE36133	Cell_Lines	Breast
GSM887301	GSE36133	Cell_Lines	Breast
GSM887302	GSE36133	Cell_Lines	Prostate
GSM887303	GSE36133	Cell_Lines	Large intestine
GSM887308	GSE36133	Cell_Lines	Skin
GSM887309	GSE36133	Cell_Lines	Skin
GSM887310	GSE36133	Cell_Lines	Skin
GSM887311	GSE36133	Cell_Lines	Endometrium
GSM887312	GSE36133	Cell_Lines	Endometrium
GSM887313	GSE36133	Cell_Lines	Endometrium
GSM887314	GSE36133	Cell_Lines	Osteosarcoma
GSM887318	GSE36133	Cell_Lines	Osteosarcoma
GSM887319	GSE36133	Cell_Lines	Peripheral Nervous System
GSM887320	GSE36133	Cell_Lines	Pancreas
GSM887323	GSE36133	Cell_Lines	Stomach
GSM887324	GSE36133	Cell_Lines	Stomach
GSM887325	GSE36133	Cell_Lines	Stomach
GSM887326	GSE36133	Cell_Lines	Stomach
GSM887327	GSE36133	Cell_Lines	Thyroid
GSM887339	GSE36133	Cell_Lines	Lung
GSM887341	GSE36133	Cell_Lines	Pleura
GSM887342	GSE36133	Cell_Lines	Pleura
GSM887348	GSE36133	Cell_Lines	Peripheral Nervous System
GSM887350	GSE36133	Cell_Lines	Lung
GSM887351	GSE36133	Cell_Lines	Lung
GSM887352	GSE36133	Cell_Lines	Lung
GSM887353	GSE36133	Cell_Lines	Lung
GSM887354	GSE36133	Cell_Lines	Lung
GSM887355	GSE36133	Cell_Lines	Lung
GSM887356	GSE36133	Cell_Lines	Lung
GSM887357	GSE36133	Cell_Lines	Lung
GSM887358	GSE36133	Cell_Lines	Lung
GSM887359	GSE36133	Cell_Lines	Lung
GSM887360	GSE36133	Cell_Lines	Lung
GSM887361	GSE36133	Cell_Lines	Lung
GSM887362	GSE36133	Cell_Lines	Lung
GSM887363	GSE36133	Cell_Lines	Lung
GSM887364	GSE36133	Cell_Lines	Lung
GSM887365	GSE36133	Cell_Lines	Lung
GSM887366	GSE36133	Cell_Lines	Lung
GSM887367	GSE36133	Cell_Lines	Lung
GSM887368	GSE36133	Cell_Lines	Lung
GSM887369	GSE36133	Cell_Lines	Lung
GSM887370	GSE36133	Cell_Lines	Lung
GSM887371	GSE36133	Cell_Lines	Lung
GSM887372	GSE36133	Cell_Lines	Lung
GSM887373	GSE36133	Cell_Lines	Lung
GSM887374	GSE36133	Cell_Lines	Lung
GSM887375	GSE36133	Cell_Lines	Lung
GSM887376	GSE36133	Cell_Lines	Lung
GSM887377	GSE36133	Cell_Lines	Lung
GSM887378	GSE36133	Cell_Lines	Lung
GSM887379	GSE36133	Cell_Lines	Lung
GSM887380	GSE36133	Cell_Lines	Lung
GSM887381	GSE36133	Cell_Lines	Lung
GSM887382	GSE36133	Cell_Lines	Lung
GSM887383	GSE36133	Cell_Lines	Lung
GSM887384	GSE36133	Cell_Lines	Lung
GSM887385	GSE36133	Cell_Lines	Lung
GSM887386	GSE36133	Cell_Lines	Lung
GSM887387	GSE36133	Cell_Lines	Lung
GSM887388	GSE36133	Cell_Lines	Lung
GSM887389	GSE36133	Cell_Lines	Lung
GSM887390	GSE36133	Cell_Lines	Lung
GSM887391	GSE36133	Cell_Lines	Lung
GSM887392	GSE36133	Cell_Lines	Lung
GSM887393	GSE36133	Cell_Lines	Lung
GSM887394	GSE36133	Cell_Lines	Lung
GSM887395	GSE36133	Cell_Lines	Lung
GSM887396	GSE36133	Cell_Lines	Lung
GSM887397	GSE36133	Cell_Lines	Lung
GSM887398	GSE36133	Cell_Lines	Pleura
GSM887399	GSE36133	Cell_Lines	Lung
GSM887400	GSE36133	Cell_Lines	Lung
GSM887401	GSE36133	Cell_Lines	Lung
GSM887402	GSE36133	Cell_Lines	Lung
GSM887403	GSE36133	Cell_Lines	Lung
GSM887404	GSE36133	Cell_Lines	Lung
GSM887405	GSE36133	Cell_Lines	Lung
GSM887406	GSE36133	Cell_Lines	Lung
GSM887407	GSE36133	Cell_Lines	Lung
GSM887408	GSE36133	Cell_Lines	Lung
GSM887409	GSE36133	Cell_Lines	Lung
GSM887410	GSE36133	Cell_Lines	Lung
GSM887411	GSE36133	Cell_Lines	Lung
GSM887412	GSE36133	Cell_Lines	Lung
GSM887413	GSE36133	Cell_Lines	Lung
GSM887414	GSE36133	Cell_Lines	Lung
GSM887415	GSE36133	Cell_Lines	Lung
GSM887416	GSE36133	Cell_Lines	Lung
GSM887417	GSE36133	Cell_Lines	Lung
GSM887418	GSE36133	Cell_Lines	Lung
GSM887419	GSE36133	Cell_Lines	Lung
GSM887420	GSE36133	Cell_Lines	Lung
GSM887421	GSE36133	Cell_Lines	Lung
GSM887422	GSE36133	Cell_Lines	Lung
GSM887423	GSE36133	Cell_Lines	Lung
GSM887424	GSE36133	Cell_Lines	Pleura
GSM887425	GSE36133	Cell_Lines	Pleura
GSM887426	GSE36133	Cell_Lines	Lung
GSM887427	GSE36133	Cell_Lines	Lung
GSM887428	GSE36133	Cell_Lines	Lung
GSM887429	GSE36133	Cell_Lines	Lung
GSM887430	GSE36133	Cell_Lines	Lung
GSM887431	GSE36133	Cell_Lines	Large intestine
GSM887432	GSE36133	Cell_Lines	Lung
GSM887433	GSE36133	Cell_Lines	Lung
GSM887434	GSE36133	Cell_Lines	Lung
GSM887435	GSE36133	Cell_Lines	Lung
GSM887436	GSE36133	Cell_Lines	Lung
GSM887437	GSE36133	Cell_Lines	Lung
GSM887438	GSE36133	Cell_Lines	Lung
GSM887439	GSE36133	Cell_Lines	Lung
GSM887440	GSE36133	Cell_Lines	Prostate
GSM887441	GSE36133	Cell_Lines	Lung
GSM887442	GSE36133	Cell_Lines	Lung
GSM887443	GSE36133	Cell_Lines	Large intestine
GSM887444	GSE36133	Cell_Lines	Lung
GSM887445	GSE36133	Cell_Lines	Large intestine
GSM887446	GSE36133	Cell_Lines	Lung
GSM887447	GSE36133	Cell_Lines	Lung
GSM887448	GSE36133	Cell_Lines	Lung
GSM887449	GSE36133	Cell_Lines	Lung
GSM887450	GSE36133	Cell_Lines	Lung
GSM887451	GSE36133	Cell_Lines	Lung
GSM887453	GSE36133	Cell_Lines	Stomach
GSM887455	GSE36133	Cell_Lines	Peripheral Nervous System
GSM887456	GSE36133	Cell_Lines	Ovary
GSM887457	GSE36133	Cell_Lines	Central Nervous System
GSM887461	GSE36133	Cell_Lines	Stomach
GSM887462	GSE36133	Cell_Lines	Stomach
GSM887463	GSE36133	Cell_Lines	Stomach
GSM887464	GSE36133	Cell_Lines	Ovary
GSM887465	GSE36133	Cell_Lines	Ovary
GSM887466	GSE36133	Cell_Lines	Ovary
GSM887467	GSE36133	Cell_Lines	Ovary
GSM887474	GSE36133	Cell_Lines	Stomach
GSM887475	GSE36133	Cell_Lines	Oesophagus
GSM887476	GSE36133	Cell_Lines	Oesophagus
GSM887477	GSE36133	Cell_Lines	Central Nervous System
GSM887479	GSE36133	Cell_Lines	Large intestine
GSM887480	GSE36133	Cell_Lines	Osteosarcoma
GSM887481	GSE36133	Cell_Lines	Ovary
GSM887482	GSE36133	Cell_Lines	Ovary
GSM887483	GSE36133	Cell_Lines	Ovary
GSM887484	GSE36133	Cell_Lines	Ovary
GSM887485	GSE36133	Cell_Lines	Ovary
GSM887486	GSE36133	Cell_Lines	Ovary
GSM887487	GSE36133	Cell_Lines	Ovary
GSM887488	GSE36133	Cell_Lines	Ovary
GSM887489	GSE36133	Cell_Lines	Ovary
GSM887490	GSE36133	Cell_Lines	Ovary
GSM887494	GSE36133	Cell_Lines	Pancreas
GSM887495	GSE36133	Cell_Lines	Pancreas
GSM887496	GSE36133	Cell_Lines	Pancreas
GSM887497	GSE36133	Cell_Lines	Pancreas
GSM887498	GSE36133	Cell_Lines	Pancreas
GSM887499	GSE36133	Cell_Lines	Pancreas
GSM887500	GSE36133	Cell_Lines	Pancreas
GSM887501	GSE36133	Cell_Lines	Pancreas
GSM887502	GSE36133	Cell_Lines	Pancreas
GSM887503	GSE36133	Cell_Lines	Pancreas
GSM887504	GSE36133	Cell_Lines	Pancreas
GSM887505	GSE36133	Cell_Lines	Lung
GSM887506	GSE36133	Cell_Lines	Prostate
GSM887508	GSE36133	Cell_Lines	Upper aerodigestive tract
GSM887509	GSE36133	Cell_Lines	Upper aerodigestive tract
GSM887510	GSE36133	Cell_Lines	Upper aerodigestive tract
GSM887511	GSE36133	Cell_Lines	Upper aerodigestive tract
GSM887515	GSE36133	Cell_Lines	Pancreas
GSM887516	GSE36133	Cell_Lines	Pancreas
GSM887517	GSE36133	Cell_Lines	Pancreas
GSM887519	GSE36133	Cell_Lines	Pancreas
GSM887520	GSE36133	Cell_Lines	Liver
GSM887521	GSE36133	Cell_Lines	Pancreas
GSM887522	GSE36133	Cell_Lines	Pancreas
GSM887524	GSE36133	Cell_Lines	Kidney
GSM887526	GSE36133	Cell_Lines	Large intestine
GSM887527	GSE36133	Cell_Lines	Osteosarcoma
GSM887528	GSE36133	Cell_Lines	Soft Tissue Sarcoma
GSM887531	GSE36133	Cell_Lines	Stomach
GSM887532	GSE36133	Cell_Lines	Lung
GSM887533	GSE36133	Cell_Lines	Lung
GSM887534	GSE36133	Cell_Lines	Lung
GSM887535	GSE36133	Cell_Lines	Lung
GSM887536	GSE36133	Cell_Lines	Lung
GSM887537	GSE36133	Cell_Lines	Lung
GSM887538	GSE36133	Cell_Lines	Soft Tissue Sarcoma
GSM887540	GSE36133	Cell_Lines	Soft Tissue Sarcoma
GSM887541	GSE36133	Cell_Lines	Large intestine
GSM887542	GSE36133	Cell_Lines	Endometrium
GSM887544	GSE36133	Cell_Lines	Ovary
GSM887545	GSE36133	Cell_Lines	Ovary
GSM887547	GSE36133	Cell_Lines	Skin
GSM887551	GSE36133	Cell_Lines	Urinary tract
GSM887552	GSE36133	Cell_Lines	Urinary tract
GSM887553	GSE36133	Cell_Lines	Urinary tract
GSM887554	GSE36133	Cell_Lines	Skin
GSM887555	GSE36133	Cell_Lines	Soft Tissue Sarcoma
GSM887556	GSE36133	Cell_Lines	Lung
GSM887557	GSE36133	Cell_Lines	Urinary tract
GSM887558	GSE36133	Cell_Lines	Upper aerodigestive tract
GSM887559	GSE36133	Cell_Lines	Upper aerodigestive tract
GSM887560	GSE36133	Cell_Lines	Upper aerodigestive tract
GSM887561	GSE36133	Cell_Lines	Upper aerodigestive tract
GSM887562	GSE36133	Cell_Lines	Lung
GSM887565	GSE36133	Cell_Lines	Central Nervous System
GSM887566	GSE36133	Cell_Lines	Central Nervous System
GSM887567	GSE36133	Cell_Lines	Stomach
GSM887568	GSE36133	Cell_Lines	Skin
GSM887569	GSE36133	Cell_Lines	Lung
GSM887570	GSE36133	Cell_Lines	Peripheral Nervous System
GSM887572	GSE36133	Cell_Lines	Peripheral Nervous System
GSM887573	GSE36133	Cell_Lines	Soft Tissue Sarcoma
GSM887574	GSE36133	Cell_Lines	Osteosarcoma
GSM887575	GSE36133	Cell_Lines	Breast
GSM887576	GSE36133	Cell_Lines	Large intestine
GSM887577	GSE36133	Cell_Lines	Osteosarcoma
GSM887578	GSE36133	Cell_Lines	Liver
GSM887579	GSE36133	Cell_Lines	Soft Tissue Sarcoma
GSM887580	GSE36133	Cell_Lines	Lung
GSM887582	GSE36133	Cell_Lines	Skin
GSM887583	GSE36133	Cell_Lines	Skin
GSM887584	GSE36133	Cell_Lines	Skin
GSM887585	GSE36133	Cell_Lines	Skin
GSM887586	GSE36133	Cell_Lines	Skin
GSM887587	GSE36133	Cell_Lines	Skin
GSM887588	GSE36133	Cell_Lines	Skin
GSM887589	GSE36133	Cell_Lines	Skin
GSM887590	GSE36133	Cell_Lines	Lung
GSM887592	GSE36133	Cell_Lines	Peripheral Nervous System
GSM887593	GSE36133	Cell_Lines	Peripheral Nervous System
GSM887594	GSE36133	Cell_Lines	Peripheral Nervous System
GSM887595	GSE36133	Cell_Lines	Peripheral Nervous System
GSM887596	GSE36133	Cell_Lines	Osteosarcoma
GSM887597	GSE36133	Cell_Lines	Peripheral Nervous System
GSM887598	GSE36133	Cell_Lines	Ovary
GSM887599	GSE36133	Cell_Lines	Soft Tissue Sarcoma
GSM887600	GSE36133	Cell_Lines	Central Nervous System
GSM887601	GSE36133	Cell_Lines	Endometrium
GSM887602	GSE36133	Cell_Lines	Large intestine
GSM887603	GSE36133	Cell_Lines	Upper aerodigestive tract
GSM887604	GSE36133	Cell_Lines	Endometrium
GSM887605	GSE36133	Cell_Lines	Biliary tract
GSM887606	GSE36133	Cell_Lines	Central Nervous System
GSM887607	GSE36133	Cell_Lines	Biliary tract
GSM887608	GSE36133	Cell_Lines	Ovary
GSM887609	GSE36133	Cell_Lines	Upper aerodigestive tract
GSM887610	GSE36133	Cell_Lines	Kidney
GSM887611	GSE36133	Cell_Lines	Stomach
GSM887612	GSE36133	Cell_Lines	Large intestine
GSM887613	GSE36133	Cell_Lines	Liver
GSM887614	GSE36133	Cell_Lines	Stomach
GSM887615	GSE36133	Cell_Lines	Central Nervous System
GSM887616	GSE36133	Cell_Lines	Pancreas
GSM887617	GSE36133	Cell_Lines	Stomach
GSM887618	GSE36133	Cell_Lines	Biliary tract
GSM887619	GSE36133	Cell_Lines	Large intestine
GSM887620	GSE36133	Cell_Lines	Biliary tract
GSM887621	GSE36133	Cell_Lines	Pancreas
GSM887622	GSE36133	Cell_Lines	Liver
GSM887623	GSE36133	Cell_Lines	Liver
GSM887624	GSE36133	Cell_Lines	Large intestine
GSM887625	GSE36133	Cell_Lines	Pancreas
GSM887626	GSE36133	Cell_Lines	Liver
GSM887627	GSE36133	Cell_Lines	Liver
GSM887628	GSE36133	Cell_Lines	Central Nervous System
GSM887629	GSE36133	Cell_Lines	Upper aerodigestive tract
GSM887630	GSE36133	Cell_Lines	Liver
GSM887631	GSE36133	Cell_Lines	Biliary tract
GSM887632	GSE36133	Cell_Lines	Large intestine
GSM887633	GSE36133	Cell_Lines	Stomach
GSM887634	GSE36133	Cell_Lines	Stomach
GSM887635	GSE36133	Cell_Lines	Large intestine
GSM887636	GSE36133	Cell_Lines	Stomach
GSM887637	GSE36133	Cell_Lines	Central Nervous System
GSM887638	GSE36133	Cell_Lines	Central Nervous System
GSM887639	GSE36133	Cell_Lines	Liver
GSM887640	GSE36133	Cell_Lines	Ovary
GSM887641	GSE36133	Cell_Lines	Liver
GSM887642	GSE36133	Cell_Lines	Upper aerodigestive tract
GSM887643	GSE36133	Cell_Lines	Large intestine
GSM887644	GSE36133	Cell_Lines	Large intestine
GSM887645	GSE36133	Cell_Lines	Large intestine
GSM887646	GSE36133	Cell_Lines	Large intestine
GSM887647	GSE36133	Cell_Lines	Lung
GSM887650	GSE36133	Cell_Lines	Pancreas
GSM887657	GSE36133	Cell_Lines	Pancreas
GSM887663	GSE36133	Cell_Lines	Central Nervous System
GSM887664	GSE36133	Cell_Lines	Large intestine
GSM887665	GSE36133	Cell_Lines	Lung
GSM887666	GSE36133	Cell_Lines	Osteosarcoma
GSM887667	GSE36133	Cell_Lines	Large intestine
GSM887668	GSE36133	Cell_Lines	Large intestine
GSM887669	GSE36133	Cell_Lines	Lung
GSM887670	GSE36133	Cell_Lines	Urinary tract
GSM887671	GSE36133	Cell_Lines	Central Nervous System
GSM887672	GSE36133	Cell_Lines	Pancreas
GSM887673	GSE36133	Cell_Lines	Large intestine
GSM887674	GSE36133	Cell_Lines	Large intestine
GSM887675	GSE36133	Cell_Lines	Large intestine
GSM887676	GSE36133	Cell_Lines	Thyroid
GSM887677	GSE36133	Cell_Lines	Large intestine
GSM887678	GSE36133	Cell_Lines	Urinary tract
GSM887679	GSE36133	Cell_Lines	Large intestine
GSM887680	GSE36133	Cell_Lines	Lung
GSM887681	GSE36133	Cell_Lines	Large intestine
GSM887682	GSE36133	Cell_Lines	Osteosarcoma
GSM887683	GSE36133	Cell_Lines	Urinary tract
GSM887684	GSE36133	Cell_Lines	Pancreas
GSM887685	GSE36133	Cell_Lines	Breast
GSM887686	GSE36133	Cell_Lines	Large intestine
GSM887687	GSE36133	Cell_Lines	Central Nervous System
GSM887689	GSE36133	Cell_Lines	Osteosarcoma
GSM887690	GSE36133	Cell_Lines	Pancreas
GSM887691	GSE36133	Cell_Lines	Oesophagus
GSM887692	GSE36133	Cell_Lines	Oesophagus
GSM887693	GSE36133	Cell_Lines	Oesophagus
GSM887694	GSE36133	Cell_Lines	Oesophagus
GSM887695	GSE36133	Cell_Lines	Oesophagus
GSM887696	GSE36133	Cell_Lines	Soft Tissue Sarcoma
GSM887697	GSE36133	Cell_Lines	Oesophagus
GSM887698	GSE36133	Cell_Lines	Oesophagus
GSM887699	GSE36133	Cell_Lines	Soft Tissue Sarcoma
GSM887700	GSE36133	Cell_Lines	Oesophagus
GSM887701	GSE36133	Cell_Lines	Oesophagus
GSM887702	GSE36133	Cell_Lines	Oesophagus
GSM887703	GSE36133	Cell_Lines	Endometrium
GSM887705	GSE36133	Cell_Lines	Stomach
GSM887707	GSE36133	Cell_Lines	Central Nervous System
GSM887710	GSE36133	Cell_Lines	Ovary
GSM887711	GSE36133	Cell_Lines	Ovary
GSM887712	GSE36133	Cell_Lines	Thyroid
GSM887713	GSE36133	Cell_Lines	Oesophagus
GSM887714	GSE36133	Cell_Lines	Thyroid
GSM887715	GSE36133	Cell_Lines	Kidney
GSM887716	GSE36133	Cell_Lines	Kidney
GSM887717	GSE36133	Cell_Lines	Kidney
GSM887718	GSE36133	Cell_Lines	Ovary
GSM887719	GSE36133	Cell_Lines	Central Nervous System
GSM887720	GSE36133	Cell_Lines	Central Nervous System
GSM887722	GSE36133	Cell_Lines	Osteosarcoma
GSM887723	GSE36133	Cell_Lines	Central Nervous System
GSM887725	GSE36133	Cell_Lines	Skin
GSM887726	GSE36133	Cell_Lines	Skin
GSM887727	GSE36133	Cell_Lines	Breast
GSM887728	GSE36133	Cell_Lines	Breast
GSM887729	GSE36133	Cell_Lines	Urinary tract
GSM887731	GSE36133	Cell_Lines	Prostate
GSM887732	GSE36133	Cell_Lines	Urinary tract
GSM887733	GSE36133	Cell_Lines	Kidney
GSM887734	GSE36133	Cell_Lines	Kidney
GSM887735	GSE36133	Cell_Lines	Skin
GSM887736	GSE36133	Cell_Lines	Skin
GSM887737	GSE36133	Cell_Lines	Skin
GSM887738	GSE36133	Cell_Lines	Skin
GSM887739	GSE36133	Cell_Lines	Skin
GSM887740	GSE36133	Cell_Lines	Skin
GSM887742	GSE36133	Cell_Lines	Pancreas
GSM887743	GSE36133	Cell_Lines	Upper aerodigestive tract
GSM887745	GSE36133	Cell_Lines	Upper aerodigestive tract
GSM887746	GSE36133	Cell_Lines	Upper aerodigestive tract
GSM887747	GSE36133	Cell_Lines	Central Nervous System
GSM887748	GSE36133	Cell_Lines	Central Nervous System
GSM887749	GSE36133	Cell_Lines	Breast
GSM887750	GSE36133	Cell_Lines	Breast
GSM887751	GSE36133	Cell_Lines	Breast
GSM1108141	GSE45535	From Peripheral Blood CD14+	Monocytes
GSM1108147	GSE45535	From Peripheral Blood CD14+	Monocytes
GSM1108140	GSE45535	From Peripheral Blood CD15+	Granulocyte
GSM1108146	GSE45535	From Peripheral Blood CD15+	Granulocyte
GSM1108139	GSE45535	From Peripheral Blood CD19+ CD20+	B cells
GSM1108145	GSE45535	From Peripheral Blood CD19+ CD20+	B cells
GSM1108143	GSE45535	From Peripheral Blood CD3+	T cells
GSM1108149	GSE45535	From Peripheral Blood CD3+	T cells
GSM1108142	GSE45535	From Peripheral Blood CD38+ CD27+	Plasma cells
GSM1108148	GSE45535	From Peripheral Blood CD38+ CD27+	Plasma cells
GSM980737	GSE39889	From blood. Percoll	Neutrophils
GSM980741	GSE39889	From blood. Percoll	Neutrophils
GSM980745	GSE39889	From blood. Percoll	Neutrophils
GSM980749	GSE39889	From blood. Percoll	Neutrophils
GSM980734	GSE39889	From blood. Percoll. 2h Rough Mycobacterium	Neutrophils
GSM980738	GSE39889	From blood. Percoll. 2h Rough Mycobacterium	Neutrophils
GSM980742	GSE39889	From blood. Percoll. 2h Rough Mycobacterium	Neutrophils
GSM980746	GSE39889	From blood. Percoll. 2h Rough Mycobacterium	Neutrophils
GSM980735	GSE39889	From blood. Percoll. 2h Smooth Mycobacterium	Neutrophils
GSM980739	GSE39889	From blood. Percoll. 2h Smooth Mycobacterium	Neutrophils
GSM980743	GSE39889	From blood. Percoll. 2h Smooth Mycobacterium	Neutrophils
GSM980747	GSE39889	From blood. Percoll. 2h Smooth Mycobacterium	Neutrophils
GSM980736	GSE39889	From blood. Percoll. 2h Staphylococcus Aureus	Neutrophils
GSM980740	GSE39889	From blood. Percoll. 2h Staphylococcus Aureus	Neutrophils
GSM980744	GSE39889	From blood. Percoll. 2h Staphylococcus Aureus	Neutrophils
GSM980748	GSE39889	From blood. Percoll. 2h Staphylococcus Aureus	Neutrophils
GSM839124	GSE33939	From Venous Whole Blood moins erythrocytes. Cells Cultured in RPMI 1640 Medium time 0	Granulocyte
GSM839125	GSE33939	From Venous Whole Blood moins erythrocytes. Cells Cultured in RPMI 1640 Medium time 0	Granulocyte
GSM839126	GSE33939	From Venous Whole Blood moins erythrocytes. Cells Cultured in RPMI 1640 Medium time 0	Granulocyte
GSM839127	GSE33939	From Venous Whole Blood moins erythrocytes. Cells Cultured in RPMI 1640 Medium time 30	Granulocyte
GSM839128	GSE33939	From Venous Whole Blood moins erythrocytes. Cells Cultured in RPMI 1640 Medium time 30	Granulocyte
GSM839129	GSE33939	From Venous Whole Blood moins erythrocytes. Cells Cultured in RPMI 1640 Medium time 30	Granulocyte
GSM839130	GSE33939	From Venous Whole Blood moins erythrocytes. Cells Cultured in RPMI 1640 Medium time 60	Granulocyte
GSM839131	GSE33939	From Venous Whole Blood moins erythrocytes. Cells Cultured in RPMI 1640 Medium time 60	Granulocyte
GSM839132	GSE33939	From Venous Whole Blood moins erythrocytes. Cells Cultured in RPMI 1640 Medium time 60	Granulocyte
GSM839133	GSE33939	From Venous Whole Blood moins erythrocytes. Cells Cultured in RPMI 1640 Medium time 180	Granulocyte
GSM839134	GSE33939	From Venous Whole Blood moins erythrocytes. Cells Cultured in RPMI 1640 Medium time 180	Granulocyte
GSM839135	GSE33939	From Venous Whole Blood moins erythrocytes. Cells Cultured in RPMI 1640 Medium time 180	Granulocyte
GSM980212	GSE39840	From Umbilical Cord blood.Percoll.PBS.CD14+	Monocytes
GSM980213	GSE39840	From Umbilical Cord blood.Percoll.PBS.CD14+	Monocytes
GSM980214	GSE39840	From Umbilical Cord blood.Percoll.PBS.CD14+	Monocytes
GSM980215	GSE39840	From Umbilical Cord blood.Percoll.PBS.CD14+	Monocytes
GSM980216	GSE39840	From Umbilical Cord blood.Percoll.PBS.CD14+	Monocytes
GSM980217	GSE39840	From Umbilical Cord blood.Percoll.LPS.CD14+	Monocytes
GSM980218	GSE39840	From Umbilical Cord blood.Percoll.LPS.CD14+	Monocytes
GSM980219	GSE39840	From Umbilical Cord blood.Percoll.LPS.CD14+	Monocytes
GSM980220	GSE39840	From Umbilical Cord blood.Percoll.LPS.CD14+	Monocytes
GSM980221	GSE39840	From Umbilical Cord blood.Percoll.LPS.CD14+	Monocytes
GSM980222	GSE39840	From Umbilical Cord blood.Percoll.PBS.CD14+	Granulocyte
GSM980223	GSE39840	From Umbilical Cord blood.Percoll.PBS.CD14+	Granulocyte
GSM980224	GSE39840	From Umbilical Cord blood.Percoll.PBS.CD14+	Granulocyte
GSM980225	GSE39840	From Umbilical Cord blood.Percoll.PBS.CD14+	Granulocyte
GSM980226	GSE39840	From Umbilical Cord blood.Percoll.PBS.CD14+	Granulocyte
GSM980227	GSE39840	From Umbilical Cord blood.Percoll.LPS.CD14+	Granulocyte
GSM980228	GSE39840	From Umbilical Cord blood.Percoll.LPS.CD14+	Granulocyte
GSM980229	GSE39840	From Umbilical Cord blood.Percoll.LPS.CD14+	Granulocyte
GSM980230	GSE39840	From Umbilical Cord blood.Percoll.LPS.CD14+	Granulocyte
GSM980231	GSE39840	From Umbilical Cord blood.Percoll.LPS.CD14+	Granulocyte
GSM940484	GSE38351	From Peripheral Blood.RA.CD15- MACs Beads.CD14+	Monocytes
GSM940485	GSE38351	From Peripheral Blood.RA.CD15- MACs Beads.CD14+	Monocytes
GSM940486	GSE38351	From Peripheral Blood.RA.CD15- MACs Beads.CD14+	Monocytes
GSM940487	GSE38351	From Peripheral Blood.RA.CD15- MACs Beads.CD14+	Monocytes
GSM940488	GSE38351	From Peripheral Blood.Healthy.CD15- MACs Beads.CD14+.TNFa stimulation 1,5 Hour	Monocytes
GSM940489	GSE38351	From Peripheral Blood.Healthy.CD15- MACs Beads.CD14+.TNFa stimulation 1,5 Hour	Monocytes
GSM940490	GSE38351	From Peripheral Blood.Healthy.CD15- MACs Beads.CD14+.TNFa stimulation 1,5 Hour	Monocytes
GSM940491	GSE38351	From Peripheral Blood.Healthy.CD15- MACs Beads.CD14+.IFNa2a stimulation 1,5 Hour	Monocytes
GSM940492	GSE38351	From Peripheral Blood.Healthy.CD15- MACs Beads.CD14+.IFNa2a stimulation 1,5 Hour	Monocytes
GSM940493	GSE38351	From Peripheral Blood.Healthy.CD15- MACs Beads.CD14+.IFNa2a stimulation 1,5 Hour	Monocytes
GSM940494	GSE38351	From Peripheral Blood.Healthy.CD15- MACs Beads.CD14+.IFNa2a stimulation 1,5 Hour	Monocytes
GSM940495	GSE38351	From Peripheral Blood.Healthy.CD15- MACs Beads.CD14+.IFNa2a stimulation 1,5 Hour	Monocytes
GSM940496	GSE38351	From Peripheral Blood.Healthy.CD15- MACs Beads.CD14+.IFNa2a stimulation 1,5 Hour	Monocytes
GSM940497	GSE38351	From Peripheral Blood.Healthy.CD15- MACs Beads.CD14+.IFNa2a stimulation 1,5 Hour	Monocytes
GSM940498	GSE38351	From Peripheral Blood.Healthy.CD15- MACs Beads.CD14+.IFNg stimulation 1,5 Hour	Monocytes
GSM940499	GSE38351	From Peripheral Blood.Healthy.CD15- MACs Beads.CD14+.IFNg stimulation 1,5 Hour	Monocytes
GSM940500	GSE38351	From Peripheral Blood.Healthy.CD15- MACs Beads.CD14+.IFNg stimulation 1,5 Hour	Monocytes
GSM940501	GSE38351	From Peripheral Blood.Healthy.CD15- MACs Beads.CD14+.IFNg stimulation 1,5 Hour	Monocytes
GSM940502	GSE38351	From Peripheral Blood.Healthy.CD15- MACs Beads.CD14+.IFNg stimulation 1,5 Hour	Monocytes
GSM940503	GSE38351	From Peripheral Blood.Healthy.CD15- MACs Beads.CD14+.IFNg stimulation 1,5 Hour	Monocytes
GSM940504	GSE38351	From Peripheral Blood.Healthy.CD15- MACs Beads.CD14+.IFNg stimulation 1,5 Hour	Monocytes
GSM940505	GSE38351	From Peripheral Blood.Healthy.CD15- MACs Beads.CD14+.Without stimulation 1,5 Hour	Monocytes
GSM940506	GSE38351	From Peripheral Blood.Healthy.CD15- MACs Beads.CD14+.Without stimulation 1,5 Hour	Monocytes
GSM940507	GSE38351	From Peripheral Blood.Healthy.CD15- MACs Beads.CD14+.Without stimulation 1,5 Hour	Monocytes
GSM940508	GSE38351	From Peripheral Blood.Healthy.CD15- MACs Beads.CD14+.Without stimulation 1,5 Hour	Monocytes
GSM940509	GSE38351	From Peripheral Blood.Healthy.CD15- MACs Beads.CD14+.Without stimulation 1,5 Hour	Monocytes
GSM940510	GSE38351	From Peripheral Blood.Healthy.CD15- MACs Beads.CD14+.Without stimulation 1,5 Hour	Monocytes
GSM940511	GSE38351	From Peripheral Blood.Healthy.CD15- MACs Beads.CD14+.Without stimulation 1,5 Hour	Monocytes
GSM940512	GSE38351	From Peripheral Blood.Healthy.CD15- MACs Beads.CD14+.Without stimulation 1,5 Hour	Monocytes
GSM940513	GSE38351	From Peripheral Blood.Healthy.CD15- MACs Beads.CD14+.Without stimulation 1,5 Hour	Monocytes
GSM940514	GSE38351	From Peripheral Blood.Healthy.CD15- MACs Beads.CD14+.Without stimulation 1,5 Hour	Monocytes
GSM940515	GSE38351	From Peripheral Blood.Healthy.CD15- MACs Beads.CD14+.Without stimulation 1,5 Hour	Monocytes
GSM940516	GSE38351	From Peripheral Blood.Healthy.CD15- MACs Beads.CD14+.Isolated immediately after drawing blood	Monocytes
GSM940517	GSE38351	From Peripheral Blood.Healthy.CD15- MACs Beads.CD14+.Isolated immediately after drawing blood	Monocytes
GSM940518	GSE38351	From Peripheral Blood.Healthy.CD15- MACs Beads.CD14+.Isolated immediately after drawing blood	Monocytes
GSM940519	GSE38351	From Peripheral Blood.Healthy.CD15- MACs Beads.CD14+.Isolated immediately after drawing blood	Monocytes
GSM940520	GSE38351	From Peripheral Blood.Healthy.CD15- MACs Beads.CD14+.Isolated immediately after drawing blood	Monocytes
GSM940521	GSE38351	From Peripheral Blood.Healthy.CD15- MACs Beads.CD14+.Isolated immediately after drawing blood	Monocytes
GSM940522	GSE38351	From Peripheral Blood.Healthy.CD15- MACs Beads.CD14+.Isolated immediately after drawing blood	Monocytes
GSM940523	GSE38351	From Peripheral Blood.Healthy.CD15- MACs Beads.CD14+.Isolated immediately after drawing blood	Monocytes
GSM873441	GSE35683	From Umbilical Cord Blood.CD15- MACs Beads.CD14+.LPS + IL-10 Stimulation	Monocytes
GSM873442	GSE35683	From Umbilical Cord Blood.CD15- MACs Beads.CD14+.LPS + IL-10 Stimulation	Monocytes
GSM873443	GSE35683	From Umbilical Cord Blood.CD15- MACs Beads.CD14+.LPS + IL-10 Stimulation	Monocytes
GSM873444	GSE35683	From Umbilical Cord Blood.CD15- MACs Beads.CD14+.LPS + IL-10 Stimulation	Monocytes
GSM873445	GSE35683	From Umbilical Cord Blood.CD15- MACs Beads.CD14+.LPS + IL-10 Stimulation	Monocytes
GSM873446	GSE35683	From Umbilical Cord Blood.CD15- MACs Beads.CD14+.LPS Stimulation	Monocytes
GSM873447	GSE35683	From Umbilical Cord Blood.CD15- MACs Beads.CD14+.LPS Stimulation	Monocytes
GSM873448	GSE35683	From Umbilical Cord Blood.CD15- MACs Beads.CD14+.LPS Stimulation	Monocytes
GSM873449	GSE35683	From Umbilical Cord Blood.CD15- MACs Beads.CD14+.LPS Stimulation	Monocytes
GSM873450	GSE35683	From Umbilical Cord Blood.CD15- MACs Beads.CD14+.LPS Stimulation	Monocytes
GSM873456	GSE35683	From Umbilical Cord Blood. LPS + IL-10 Stimulation	Granulocyte
GSM873457	GSE35683	From Umbilical Cord Blood. LPS + IL-10 Stimulation	Granulocyte
GSM873458	GSE35683	From Umbilical Cord Blood. LPS + IL-10 Stimulation	Granulocyte
GSM873459	GSE35683	From Umbilical Cord Blood. LPS + IL-10 Stimulation	Granulocyte
GSM873460	GSE35683	From Umbilical Cord Blood. LPS + IL-10 Stimulation	Granulocyte
GSM873461	GSE35683	From Umbilical Cord Blood. LPS Stimulation	Granulocyte
GSM873462	GSE35683	From Umbilical Cord Blood. LPS Stimulation	Granulocyte
GSM873463	GSE35683	From Umbilical Cord Blood. LPS Stimulation	Granulocyte
GSM873464	GSE35683	From Umbilical Cord Blood. LPS Stimulation	Granulocyte
GSM873465	GSE35683	From Umbilical Cord Blood. LPS Stimulation	Granulocyte
GSM664085	GSE26975	From Peripheral Blood. Healthy Control. CD15+.CD14+.CD10+	Neutrophils
GSM664086	GSE26975	From Peripheral Blood. Healthy Control. CD15+.CD14+.CD10+	Neutrophils
GSM664087	GSE26975	From Peripheral Blood. Healthy Control. CD15+.CD14+.CD10+	Neutrophils
GSM664088	GSE26975	From Peripheral Blood. Healthy Control. CD15+.CD14+.CD10+	Neutrophils
GSM664089	GSE26975	From Peripheral Blood. Healthy Control. CD15+.CD14+.CD10+	Neutrophils
GSM664090	GSE26975	From Peripheral Blood. Healthy Control. CD15+.CD14+.CD10+	Neutrophils
GSM664091	GSE26975	From Peripheral Blood. Healthy Control. CD15+.CD14+.CD10+	Neutrophils
GSM664092	GSE26975	From Peripheral Blood. Healthy Control. CD15+.CD14+.CD10+	Neutrophils
GSM664093	GSE26975	From Peripheral Blood. Healthy Control. CD15+.CD14+.CD10+	Neutrophils
GSM664094	GSE26975	From Peripheral Blood. Lupus. CD15+.CD14+.CD10+	Neutrophils
GSM664095	GSE26975	From Peripheral Blood. Lupus. CD15+.CD14+.CD10+	Neutrophils
GSM664096	GSE26975	From Peripheral Blood. Lupus. CD15+.CD14+.CD10+	Neutrophils
GSM664097	GSE26975	From Peripheral Blood. Lupus. CD15+.CD14+.CD10+	Neutrophils
GSM664098	GSE26975	From Peripheral Blood. Lupus. CD15+.CD14+.CD10+	Neutrophils
GSM664099	GSE26975	From Peripheral Blood. Lupus. CD15+.CD14+.CD10+	Neutrophils
GSM664100	GSE26975	From Peripheral Blood. Lupus. CD15+.CD14+.CD10+	Neutrophils
GSM664101	GSE26975	From Peripheral Blood. Lupus. CD15+.CD14+.CD10+	Neutrophils
GSM664102	GSE26975	From Peripheral Blood. Lupus. CD15+.CD14+.CD10+	Neutrophils
GSM664103	GSE26975	From Peripheral Blood. Lupus. CD15+.CD14+.CD10+	Neutrophils
GSM664104	GSE26975	From Peripheral Blood. Lupus. CD15+.CD14low.CD10+	Granulocyte
GSM664105	GSE26975	From Peripheral Blood. Lupus. CD15+.CD14low.CD10+	Granulocyte
GSM664106	GSE26975	From Peripheral Blood. Lupus. CD15+.CD14low.CD10+	Granulocyte
GSM664107	GSE26975	From Peripheral Blood. Lupus. CD15+.CD14low.CD10+	Granulocyte
GSM664108	GSE26975	From Peripheral Blood. Lupus. CD15+.CD14low.CD10+	Granulocyte
GSM664109	GSE26975	From Peripheral Blood. Lupus. CD15+.CD14low.CD10+	Granulocyte
GSM664110	GSE26975	From Peripheral Blood. Lupus. CD15+.CD14low.CD10+	Granulocyte
GSM664111	GSE26975	From Peripheral Blood. Lupus. CD15+.CD14low.CD10+	Granulocyte
GSM664112	GSE26975	From Peripheral Blood. Lupus. CD15+.CD14low.CD10+	Granulocyte
GSM664113	GSE26975	From Peripheral Blood. Lupus. CD15+.CD14low.CD10+	Granulocyte
GSM612262	GSE24897	From Blood. Treated with saline. CD14+	Macrophages
GSM612263	GSE24897	From Blood. Treated with saline. CD14+	Macrophages
GSM612264	GSE24897	From Blood. Treated with saline. CD14+	Macrophages
GSM612265	GSE24897	From Blood. Treated with Porphyromonas Gingivalis. CD14+	Macrophages
GSM612266	GSE24897	From Blood. Treated with Porphyromonas Gingivalis. CD14+	Macrophages
GSM612267	GSE24897	From Blood. Treated with Porphyromonas Gingivalis. CD14+	Macrophages
GSM612268	GSE24897	From Blood. Treated with Porphyromonas Gingivalis LPS. CD14+	Macrophages
GSM612269	GSE24897	From Blood. Treated with Porphyromonas Gingivalis LPS. CD14+	Macrophages
GSM612270	GSE24897	From Blood. Treated with Porphyromonas Gingivalis LPS. CD14+	Macrophages
GSM612271	GSE24897	From Blood. Treated with Porphyromonas Gingivalis Fimbriae. CD14+	Macrophages
GSM612272	GSE24897	From Blood. Treated with Porphyromonas Gingivalis Fimbriae. CD14+	Macrophages
GSM612273	GSE24897	From Blood. Treated with Porphyromonas Gingivalis Fimbriae. CD14+	Macrophages
GSM322286	GSE12838	From Blood. Buffy Coat	Neutrophils
GSM322287	GSE12838	From Blood. Buffy Coat	Neutrophils
GSM322288	GSE12838	From Blood. Buffy Coat	Neutrophils
GSM322289	GSE12838	From Blood. Buffy Coat	Neutrophils
GSM322290	GSE12838	From Blood. Buffy Coat	Neutrophils
GSM322291	GSE12838	From Blood. Buffy Coat	Neutrophils
GSM322292	GSE12838	From Blood. Buffy Coat	Neutrophils
GSM322293	GSE12838	From Blood. Buffy Coat	Neutrophils
GSM322294	GSE12838	From Blood. Buffy Coat	Neutrophils
GSM322295	GSE12838	From Blood. Buffy Coat	Neutrophils
GSM322296	GSE12838	From Blood. Buffy Coat	Neutrophils
GSM322297	GSE12838	From Blood. Buffy Coat	Neutrophils
GSM322298	GSE12838	From Blood. Buffy Coat	Neutrophils
GSM322299	GSE12838	From Blood. Buffy Coat	Neutrophils
GSM322300	GSE12838	From Blood. Buffy Coat	Neutrophils
GSM322301	GSE12838	From Blood. Buffy Coat	Neutrophils
GSM322302	GSE12838	From Blood. Buffy Coat	Neutrophils
GSM322303	GSE12838	From Blood. Buffy Coat	Neutrophils
GSM322304	GSE12838	From Blood. Buffy Coat	Neutrophils
GSM322305	GSE12838	From Blood. Buffy Coat	Neutrophils
GSM422118	GSE16837	From Heparinized Venous Blood. Control. 0 Hr 37C	Neutrophils
GSM422119	GSE16837	From Heparinized Venous Blood. Control. 0 Hr 37C	Neutrophils
GSM422120	GSE16837	From Heparinized Venous Blood. Control. 0 Hr 37C	Neutrophils
GSM422121	GSE16837	From Heparinized Venous Blood. Control. 0 Hr 37C	Neutrophils
GSM422122	GSE16837	From Heparinized Venous Blood. 1hr treated with S. aureus strain Col	Neutrophils
GSM422123	GSE16837	From Heparinized Venous Blood. 1hr treated with S. aureus strain Col	Neutrophils
GSM422124	GSE16837	From Heparinized Venous Blood. 1hr treated with S. aureus strain Col	Neutrophils
GSM422125	GSE16837	From Heparinized Venous Blood. 1hr treated with S. aureus strain Col	Neutrophils
GSM422126	GSE16837	From Heparinized Venous Blood. 1hr control	Neutrophils
GSM422127	GSE16837	From Heparinized Venous Blood. 1hr control	Neutrophils
GSM422128	GSE16837	From Heparinized Venous Blood. 1hr control	Neutrophils
GSM422129	GSE16837	From Heparinized Venous Blood. 1hr control	Neutrophils
GSM422130	GSE16837	From Heparinized Venous Blood. 1hr treated with S. aureus strain 10254	Neutrophils
GSM422131	GSE16837	From Heparinized Venous Blood. 1hr treated with S. aureus strain 10254	Neutrophils
GSM422132	GSE16837	From Heparinized Venous Blood. 1hr treated with S. aureus strain 10254	Neutrophils
GSM422133	GSE16837	From Heparinized Venous Blood. 1hr treated with S. aureus strain 10254	Neutrophils
GSM422134	GSE16837	From Heparinized Venous Blood. 1hr treated with S. aureus strain 11490	Neutrophils
GSM422135	GSE16837	From Heparinized Venous Blood. 1hr treated with S. aureus strain 11490	Neutrophils
GSM422136	GSE16837	From Heparinized Venous Blood. 1hr treated with S. aureus strain 11490	Neutrophils
GSM422137	GSE16837	From Heparinized Venous Blood. 1hr treated with S. aureus strain 11490	Neutrophils
GSM422138	GSE16837	From Heparinized Venous Blood. 1hr treated with S. aureus strain 252	Neutrophils
GSM422139	GSE16837	From Heparinized Venous Blood. 1hr treated with S. aureus strain 252	Neutrophils
GSM422140	GSE16837	From Heparinized Venous Blood. 1hr treated with S. aureus strain 252	Neutrophils
GSM422141	GSE16837	From Heparinized Venous Blood. 1hr treated with S. aureus strain 252	Neutrophils
GSM422142	GSE16837	From Heparinized Venous Blood. 1hr treated with S. aureus strain 9897	Neutrophils
GSM422143	GSE16837	From Heparinized Venous Blood. 1hr treated with S. aureus strain 9897	Neutrophils
GSM422144	GSE16837	From Heparinized Venous Blood. 1hr treated with S. aureus strain 9897	Neutrophils
GSM422145	GSE16837	From Heparinized Venous Blood. 1hr treated with S. aureus strain 9897	Neutrophils
GSM422146	GSE16837	From Heparinized Venous Blood. 1hr treated with latex beads	Neutrophils
GSM422147	GSE16837	From Heparinized Venous Blood. 1hr treated with latex beads	Neutrophils
GSM422148	GSE16837	From Heparinized Venous Blood. 1hr treated with latex beads	Neutrophils
GSM422149	GSE16837	From Heparinized Venous Blood. 1hr treated with latex beads	Neutrophils
GSM422150	GSE16837	From Heparinized Venous Blood. 2hr treated with S. aureus strain Col	Neutrophils
GSM422151	GSE16837	From Heparinized Venous Blood. 2hr treated with S. aureus strain Col	Neutrophils
GSM422152	GSE16837	From Heparinized Venous Blood. 2hr treated with S. aureus strain Col	Neutrophils
GSM422153	GSE16837	From Heparinized Venous Blood. 2hr control	Neutrophils
GSM422154	GSE16837	From Heparinized Venous Blood. 2hr control	Neutrophils
GSM422155	GSE16837	From Heparinized Venous Blood. 2hr control	Neutrophils
GSM422156	GSE16837	From Heparinized Venous Blood. 2hr control	Neutrophils
GSM422157	GSE16837	From Heparinized Venous Blood. 2hr treated with S. aureus strain 10254	Neutrophils
GSM422158	GSE16837	From Heparinized Venous Blood. 2hr treated with S. aureus strain 10254	Neutrophils
GSM422159	GSE16837	From Heparinized Venous Blood. 2hr treated with S. aureus strain 10254	Neutrophils
GSM422160	GSE16837	From Heparinized Venous Blood. 2hr treated with S. aureus strain 10254	Neutrophils
GSM422161	GSE16837	From Heparinized Venous Blood. 2hr treated with S. aureus strain 11490	Neutrophils
GSM422162	GSE16837	From Heparinized Venous Blood. 2hr treated with S. aureus strain 11490	Neutrophils
GSM422163	GSE16837	From Heparinized Venous Blood. 2hr treated with S. aureus strain 11490	Neutrophils
GSM422164	GSE16837	From Heparinized Venous Blood. 2hr treated with S. aureus strain 11490	Neutrophils
GSM422165	GSE16837	From Heparinized Venous Blood. 2hr treated with S. aureus strain 252	Neutrophils
GSM422166	GSE16837	From Heparinized Venous Blood. 2hr treated with S. aureus strain 252	Neutrophils
GSM422167	GSE16837	From Heparinized Venous Blood. 2hr treated with S. aureus strain 252	Neutrophils
GSM422168	GSE16837	From Heparinized Venous Blood. 2hr treated with S. aureus strain 252	Neutrophils
GSM422169	GSE16837	From Heparinized Venous Blood. 2hr treated with S. aureus strain 9897	Neutrophils
GSM422170	GSE16837	From Heparinized Venous Blood. 2hr treated with S. aureus strain 9897	Neutrophils
GSM422171	GSE16837	From Heparinized Venous Blood. 2hr treated with S. aureus strain 9897	Neutrophils
GSM422172	GSE16837	From Heparinized Venous Blood. 2hr treated with S. aureus strain 9897	Neutrophils
GSM422173	GSE16837	From Heparinized Venous Blood. 2hr treated with latex beads	Neutrophils
GSM422174	GSE16837	From Heparinized Venous Blood. 2hr treated with latex beads	Neutrophils
GSM422175	GSE16837	From Heparinized Venous Blood. 2hr treated with latex beads	Neutrophils
GSM422176	GSE16837	From Heparinized Venous Blood. 2hr treated with latex beads	Neutrophils
GSM422177	GSE16837	From Heparinized Venous Blood. 3hr treated with S. aureus strain Col	Neutrophils
GSM422178	GSE16837	From Heparinized Venous Blood. 3hr treated with S. aureus strain Col	Neutrophils
GSM422179	GSE16837	From Heparinized Venous Blood. 3hr treated with S. aureus strain Col	Neutrophils
GSM422180	GSE16837	From Heparinized Venous Blood. 3hr treated with S. aureus strain Col	Neutrophils
GSM422181	GSE16837	From Heparinized Venous Blood. 3hr control	Neutrophils
GSM422182	GSE16837	From Heparinized Venous Blood. 3hr control	Neutrophils
GSM422183	GSE16837	From Heparinized Venous Blood. 3hr control	Neutrophils
GSM422184	GSE16837	From Heparinized Venous Blood. 3hr control	Neutrophils
GSM422185	GSE16837	From Heparinized Venous Blood. 3hr treated with S. aureus strain 10254	Neutrophils
GSM422186	GSE16837	From Heparinized Venous Blood. 3hr treated with S. aureus strain 10254	Neutrophils
GSM422187	GSE16837	From Heparinized Venous Blood. 3hr treated with S. aureus strain 10254	Neutrophils
GSM422188	GSE16837	From Heparinized Venous Blood. 3hr treated with S. aureus strain 10254	Neutrophils
GSM422189	GSE16837	From Heparinized Venous Blood. 3hr treated with S. aureus strain 11490	Neutrophils
GSM422190	GSE16837	From Heparinized Venous Blood. 3hr treated with S. aureus strain 11490	Neutrophils
GSM422191	GSE16837	From Heparinized Venous Blood. 3hr treated with S. aureus strain 11490	Neutrophils
GSM422192	GSE16837	From Heparinized Venous Blood. 3hr treated with S. aureus strain 11490	Neutrophils
GSM422193	GSE16837	From Heparinized Venous Blood. 3hr treated with S. aureus strain 252	Neutrophils
GSM422194	GSE16837	From Heparinized Venous Blood. 3hr treated with S. aureus strain 252	Neutrophils
GSM422195	GSE16837	From Heparinized Venous Blood. 3hr treated with S. aureus strain 252	Neutrophils
GSM422196	GSE16837	From Heparinized Venous Blood. 3hr treated with S. aureus strain 9897	Neutrophils
GSM422197	GSE16837	From Heparinized Venous Blood. 3hr treated with S. aureus strain 9897	Neutrophils
GSM422198	GSE16837	From Heparinized Venous Blood. 3hr treated with S. aureus strain 9897	Neutrophils
GSM422199	GSE16837	From Heparinized Venous Blood. 3hr treated with S. aureus strain 9897	Neutrophils
GSM422200	GSE16837	From Heparinized Venous Blood. 3hr treated with latex beads	Neutrophils
GSM422201	GSE16837	From Heparinized Venous Blood. 3hr treated with latex beads	Neutrophils
GSM422202	GSE16837	From Heparinized Venous Blood. 3hr treated with latex beads	Neutrophils
GSM422203	GSE16837	From Heparinized Venous Blood. 3hr treated with latex beads	Neutrophils
GSM422204	GSE16837	From Heparinized Venous Blood. 6hr treated with S. aureus strain Col	Neutrophils
GSM422205	GSE16837	From Heparinized Venous Blood. 6hr treated with S. aureus strain Col	Neutrophils
GSM422206	GSE16837	From Heparinized Venous Blood. 6hr treated with S. aureus strain Col	Neutrophils
GSM422207	GSE16837	From Heparinized Venous Blood. 6hr treated with S. aureus strain Col	Neutrophils
GSM422208	GSE16837	From Heparinized Venous Blood. 6hr control	Neutrophils
GSM422209	GSE16837	From Heparinized Venous Blood. 6hr control	Neutrophils
GSM422210	GSE16837	From Heparinized Venous Blood. 6hr control	Neutrophils
GSM422211	GSE16837	From Heparinized Venous Blood. 6hr control	Neutrophils
GSM422212	GSE16837	From Heparinized Venous Blood. 6hr treated with S. aureus strain 10254	Neutrophils
GSM422213	GSE16837	From Heparinized Venous Blood. 6hr treated with S. aureus strain 10254	Neutrophils
GSM422214	GSE16837	From Heparinized Venous Blood. 6hr treated with S. aureus strain 10254	Neutrophils
GSM422215	GSE16837	From Heparinized Venous Blood. 6hr treated with S. aureus strain 10254	Neutrophils
GSM422216	GSE16837	From Heparinized Venous Blood. 6hr treated with S. aureus strain 11490	Neutrophils
GSM422219	GSE16837	From Heparinized Venous Blood. 6hr treated with S. aureus strain 11490	Neutrophils
GSM422220	GSE16837	From Heparinized Venous Blood. 6hr treated with S. aureus strain 252	Neutrophils
GSM422221	GSE16837	From Heparinized Venous Blood. 6hr treated with S. aureus strain 252	Neutrophils
GSM422222	GSE16837	From Heparinized Venous Blood. 6hr treated with S. aureus strain 252	Neutrophils
GSM422223	GSE16837	From Heparinized Venous Blood. 6hr treated with S. aureus strain 252	Neutrophils
GSM422224	GSE16837	From Heparinized Venous Blood. 6hr treated with S. aureus strain 9897	Neutrophils
GSM422225	GSE16837	From Heparinized Venous Blood. 6hr treated with S. aureus strain 9897	Neutrophils
GSM422226	GSE16837	From Heparinized Venous Blood. 6hr treated with S. aureus strain 9897	Neutrophils
GSM422227	GSE16837	From Heparinized Venous Blood. 6hr treated with S. aureus strain 9897	Neutrophils
GSM422228	GSE16837	From Heparinized Venous Blood. 6hr treated with latex beads	Neutrophils
GSM422229	GSE16837	From Heparinized Venous Blood. 6hr treated with latex beads	Neutrophils
GSM422230	GSE16837	From Heparinized Venous Blood. 6hr treated with latex beads	Neutrophils
GSM466514	GSE18810	From the Whole Blood. Exposed to UPEC 60 min in RPMI media	Neutrophils
GSM466515	GSE18810	From the Whole Blood. Exposed to UPEC 60 min in RPMI media	Neutrophils
GSM466516	GSE18810	From the Whole Blood. Exposed to UPEC 60 min in RPMI media	Neutrophils
GSM466517	GSE18810	From the Whole Blood. Exposed to UPEC 60 min in RPMI media	Neutrophils
GSM466518	GSE18810	From the Whole Blood. 60 min in RPMI media	Neutrophils
GSM466519	GSE18810	From the Whole Blood. 60 min in RPMI media	Neutrophils
GSM488972	GSE19599	From normal flow sorted bone marrow. CD34-.CD19+.CD10low.CD20++	Immature B cells
GSM488973	GSE19599	From normal flow sorted bone marrow. CD34-.CD19+.CD10low.CD20++	Immature B cells
GSM422109	GSE16836	From Peripheral Blood. CD14+.HLA-DR+.CD1c-.CD56-.CD19-.CD3-.CD16b-.CD66b-.CD16-	Monocytes
GSM422110	GSE16836	From Peripheral Blood. CD14+.HLA-DR+.CD1c-.CD56-.CD19-.CD3-.CD16b-.CD66b-.CD16-	Monocytes
GSM422111	GSE16836	From Peripheral Blood. CD14+.HLA-DR+.CD1c-.CD56-.CD19-.CD3-.CD16b-.CD66b-.CD16-	Monocytes
GSM422112	GSE16836	From Peripheral Blood. CD14+.HLA-DR+.CD1c-.CD56-.CD19-.CD3-.CD16b-.CD66b-.CD16-	Monocytes
GSM422113	GSE16836	From Peripheral Blood. CD14+.HLA-DR+.CD1c-.CD56-.CD19-.CD3-.CD16b-.CD66b-.CD16+	Monocytes
GSM422114	GSE16836	From Peripheral Blood. CD14+.HLA-DR+.CD1c-.CD56-.CD19-.CD3-.CD16b-.CD66b-.CD16+	Monocytes
GSM422115	GSE16836	From Peripheral Blood. CD14+.HLA-DR+.CD1c-.CD56-.CD19-.CD3-.CD16b-.CD66b-.CD16+	Monocytes
GSM422116	GSE16836	From Peripheral Blood. CD14+.HLA-DR+.CD1c-.CD56-.CD19-.CD3-.CD16b-.CD66b-.CD16+	Monocytes
GSM361266	GSE14465	From Blood. Non Stimulated. 30 Min	Neutrophils
GSM361272	GSE14465	From Blood. Stimulated 30 Min by LPS, GM-CSF, TNF-a, fMLP and IL-1b	Neutrophils
GSM361278	GSE14465	From Blood. Stimulated 30 Min by LPS, GM-CSF, TNF-a, fMLP and IL-1b + CGS 21680	Neutrophils
GSM361283	GSE14465	From Blood. Stimulated 30 Min by LPS, GM-CSF, TNF-a, fMLP and IL-1b + PGE2	Neutrophils
GSM361285	GSE14465	From Blood. Stimulated 30 Min by LPS, GM-CSF, TNF-a, fMLP and IL-1b + RO 20-1724 and forskolin	Neutrophils
GSM211011	GSE8507	From Venous Blood.	Neutrophils
GSM211012	GSE8507	From Venous Blood.	Neutrophils
GSM211013	GSE8507	From Venous Blood.	Neutrophils
GSM211014	GSE8507	From Venous Blood.	Neutrophils
GSM211015	GSE8507	From Venous Blood.	Neutrophils
GSM211016	GSE8507	From Venous Blood.Treated with IgG-coated latex beads 180min	Neutrophils
GSM211017	GSE8507	From Venous Blood.Treated with IgG-coated latex beads 180min	Neutrophils
GSM211018	GSE8507	From Venous Blood.Treated with IgG-coated latex beads 180min	Neutrophils
GSM211019	GSE8507	From Venous Blood.Treated with IgG-coated latex beads 180min	Neutrophils
GSM211020	GSE8507	From Venous Blood.Treated with IgG-coated latex beads 180min	Neutrophils
GSM211021	GSE8507	From Venous Blood.Control 180min	Neutrophils
GSM211022	GSE8507	From Venous Blood.Control 180min	Neutrophils
GSM211023	GSE8507	From Venous Blood.Control 180min	Neutrophils
GSM211024	GSE8507	From Venous Blood.Control 180min	Neutrophils
GSM211025	GSE8507	From Venous Blood.Control 180min	Neutrophils
GSM211026	GSE8507	From Venous Blood.Treated with IgG-coated latex beads 360min	Neutrophils
GSM211027	GSE8507	From Venous Blood.Treated with IgG-coated latex beads 360min	Neutrophils
GSM211028	GSE8507	From Venous Blood.Treated with IgG-coated latex beads 360min	Neutrophils
GSM211029	GSE8507	From Venous Blood.Treated with IgG-coated latex beads 360min	Neutrophils
GSM211030	GSE8507	From Venous Blood.Treated with IgG-coated latex beads 360min	Neutrophils
GSM211031	GSE8507	From Venous Blood.Control 360min	Neutrophils
GSM211032	GSE8507	From Venous Blood.Control 360min	Neutrophils
GSM211033	GSE8507	From Venous Blood.Control 360min	Neutrophils
GSM211034	GSE8507	From Venous Blood.Control 360min	Neutrophils
GSM211035	GSE8507	From Venous Blood.Control 360min	Neutrophils
GSM211036	GSE8507	From Venous Blood.Control 0min	Neutrophils
GSM211037	GSE8507	From Venous Blood.Control 0min	Neutrophils
GSM211038	GSE8507	From Venous Blood.Control 0min	Neutrophils
GSM211039	GSE8507	From Venous Blood.Control 0min	Neutrophils
GSM211040	GSE8507	From Venous Blood.Control 0min	Neutrophils
GSM211041	GSE8507	From Venous Blood.Treated with IgG-coated latex beads 180min	Neutrophils
GSM211042	GSE8507	From Venous Blood.Treated with IgG-coated latex beads 180min	Neutrophils
GSM211043	GSE8507	From Venous Blood.Treated with IgG-coated latex beads 180min	Neutrophils
GSM211044	GSE8507	From Venous Blood.Treated with IgG-coated latex beads 180min	Neutrophils
GSM211045	GSE8507	From Venous Blood.Treated with IgG-coated latex beads 180min	Neutrophils
GSM211046	GSE8507	From Venous Blood.Control 180min	Neutrophils
GSM211047	GSE8507	From Venous Blood.Control 180min	Neutrophils
GSM211048	GSE8507	From Venous Blood.Control 180min	Neutrophils
GSM211049	GSE8507	From Venous Blood.Control 180min	Neutrophils
GSM211050	GSE8507	From Venous Blood.Control 180min	Neutrophils
GSM211051	GSE8507	From Venous Blood.Treated with IgG-coated latex beads 360min	Neutrophils
GSM211052	GSE8507	From Venous Blood.Treated with IgG-coated latex beads 360min	Neutrophils
GSM211053	GSE8507	From Venous Blood.Treated with IgG-coated latex beads 360min	Neutrophils
GSM211054	GSE8507	From Venous Blood.Treated with IgG-coated latex beads 360min	Neutrophils
GSM211055	GSE8507	From Venous Blood.Treated with IgG-coated latex beads 360min	Neutrophils
GSM211056	GSE8507	From Venous Blood.Control 360min	Neutrophils
GSM211057	GSE8507	From Venous Blood.Control 360min	Neutrophils
GSM211058	GSE8507	From Venous Blood.Control 360min	Neutrophils
GSM211059	GSE8507	From Venous Blood.Control 360min	Neutrophils
GSM211060	GSE8507	From Venous Blood.Control 360min	Neutrophils
GSM211061	GSE8507	From Venous Blood.Control 0min	Neutrophils
GSM211062	GSE8507	From Venous Blood.Control 0min	Neutrophils
GSM211063	GSE8507	From Venous Blood.Control 0min	Neutrophils
GSM211064	GSE8507	From Venous Blood.Control 0min	Neutrophils
GSM211065	GSE8507	From Venous Blood.Treated with IgG-coated latex beads 180min	Neutrophils
GSM211066	GSE8507	From Venous Blood.Treated with IgG-coated latex beads 180min	Neutrophils
GSM211067	GSE8507	From Venous Blood.Treated with IgG-coated latex beads 180min	Neutrophils
GSM211068	GSE8507	From Venous Blood.Treated with IgG-coated latex beads 180min	Neutrophils
GSM211069	GSE8507	From Venous Blood.Control 180min	Neutrophils
GSM211070	GSE8507	From Venous Blood.Control 180min	Neutrophils
GSM211071	GSE8507	From Venous Blood.Control 180min	Neutrophils
GSM211072	GSE8507	From Venous Blood.Control 180min	Neutrophils
GSM211073	GSE8507	From Venous Blood.Treated with IgG-coated latex beads 360min	Neutrophils
GSM211074	GSE8507	From Venous Blood.Treated with IgG-coated latex beads 360min	Neutrophils
GSM211075	GSE8507	From Venous Blood.Treated with IgG-coated latex beads 360min	Neutrophils
GSM211076	GSE8507	From Venous Blood.Treated with IgG-coated latex beads 360min	Neutrophils
GSM211077	GSE8507	From Venous Blood.Control 360min	Neutrophils
GSM211078	GSE8507	From Venous Blood.Control 360min	Neutrophils
GSM211079	GSE8507	From Venous Blood.Control 360min	Neutrophils
GSM211080	GSE8507	From Venous Blood.Control 360min	Neutrophils
GSM211081	GSE8507	From Venous Blood.Control 0min	Neutrophils
GSM211082	GSE8507	From Venous Blood.Control 0min	Neutrophils
GSM211083	GSE8507	From Venous Blood.Control 0min	Neutrophils
GSM211084	GSE8507	From Venous Blood.Control 0min	Neutrophils
GSM211085	GSE8507	From Venous Blood.Treated with IgG-coated latex beads 180min	Neutrophils
GSM211086	GSE8507	From Venous Blood.Treated with IgG-coated latex beads 180min	Neutrophils
GSM211087	GSE8507	From Venous Blood.Treated with IgG-coated latex beads 180min	Neutrophils
GSM211088	GSE8507	From Venous Blood.Treated with IgG-coated latex beads 180min	Neutrophils
GSM211089	GSE8507	From Venous Blood.Control 180min	Neutrophils
GSM211090	GSE8507	From Venous Blood.Control 180min	Neutrophils
GSM211091	GSE8507	From Venous Blood.Control 180min	Neutrophils
GSM211092	GSE8507	From Venous Blood.Control 180min	Neutrophils
GSM211093	GSE8507	From Venous Blood.Treated with IgG-coated latex beads 360min	Neutrophils
GSM211094	GSE8507	From Venous Blood.Treated with IgG-coated latex beads 360min	Neutrophils
GSM211095	GSE8507	From Venous Blood.Treated with IgG-coated latex beads 360min	Neutrophils
GSM211096	GSE8507	From Venous Blood.Treated with IgG-coated latex beads 360min	Neutrophils
GSM211097	GSE8507	From Venous Blood.Control 360min	Neutrophils
GSM211098	GSE8507	From Venous Blood.Control 360min	Neutrophils
GSM211099	GSE8507	From Venous Blood.Control 360min	Neutrophils
GSM211100	GSE8507	From Venous Blood.Control 360min	Neutrophils
GSM189447	GSE7807	CD14+	Monocytes
GSM189448	GSE7807	CD14+	Monocytes
GSM189449	GSE7807	CD14+	Monocytes
GSM189450	GSE7807	CD14+	Monocytes
GSM189451	GSE7807	CD14+.Stimulated with LTD4 for 30 min	Monocytes
GSM189452	GSE7807	CD14+.Stimulated with LTD4 for 30 min	Monocytes
GSM189453	GSE7807	CD14+.Stimulated with LTD4 for 30 min	Monocytes
GSM189454	GSE7807	CD14+.Stimulated with LTD4 for 30 min	Monocytes
GSM1215107	GSE50175	From Peripheral Blood.CD4+.CD45RA-.CXCR3+.CCR4-.CCR6-.Stimulated with immobilized CD3 and soluble CD28 Abs for 3 days	Th1
GSM1215108	GSE50175	From Peripheral Blood.CD4+.CD45RA-.CXCR3+.CCR4-.CCR6+.Stimulated with immobilized CD3 and soluble CD28 Abs for 3 days	Th1Th17
GSM1215109	GSE50175	From Peripheral Blood.CD4+.CD45RA-.CXCR3+.CCR4-.CCR6-.Stimulated with immobilized CD3 and soluble CD28 Abs for 3 days	Th1
GSM1215110	GSE50175	From Peripheral Blood.CD4+.CD45RA-.CXCR3+.CCR4-.CCR6+.Stimulated with immobilized CD3 and soluble CD28 Abs for 3 days	Th1Th17
GSM1215111	GSE50175	From Peripheral Blood.CD4+.CD45RA-.CXCR3+.CCR4-.CCR6-.Stimulated with immobilized CD3 and soluble CD28 Abs for 3 days	Th1
GSM1215112	GSE50175	From Peripheral Blood.CD4+.CD45RA-.CXCR3+.CCR4-.CCR6+.Stimulated with immobilized CD3 and soluble CD28 Abs for 3 days	Th1Th17
GSM1215113	GSE50175	From Peripheral Blood.CD4+.CD45RA-.CXCR3+.CCR4-.CCR6-.Stimulated with immobilized CD3 and soluble CD28 Abs for 3 days	Th1
GSM1215114	GSE50175	From Peripheral Blood.CD4+.CD45RA-.CXCR3+.CCR4-.CCR6+.Stimulated with immobilized CD3 and soluble CD28 Abs for 3 days	Th1Th17
GSM140953	GSE6090	From Buffy Coat.CD1c+	Dendritic cells
GSM140968	GSE6090	From Buffy Coat.CD1c+	Dendritic cells
GSM140969	GSE6090	From Buffy Coat.CD1c+	Dendritic cells
GSM140970	GSE6090	From Buffy Coat.CD1c+.Stimulated by IL-4 and GM-CSF	Dendritic cells
GSM140971	GSE6090	From Buffy Coat.CD1c+.Stimulated by IL-4 and GM-CSF	Dendritic cells
GSM140973	GSE6090	From Buffy Coat.CD1c+.Stimulated by IL-4 and GM-CSF	Dendritic cells
GSM160530	GSE6965	From Buffy Coat blood of healthy donors.Cultivated in medium for 6h.	Immature Dendritic cells
GSM160534	GSE6965	From Buffy Coat blood of healthy donors.Cultivated in medium for 6h.	Immature Dendritic cells
GSM989635	GSE40268	From PBMC. CD14+. IFNalpha1 3 days.	Dendritic cells
GSM989636	GSE40268	From PBMC. CD14+. IFNalpha2 3 days.	Dendritic cells
GSM989637	GSE40268	From PBMC. CD14+. IFNalpha8 3 days.	Dendritic cells
GSM989638	GSE40268	From PBMC. CD14+. IFNalpha21 3 days.	Dendritic cells
GSM989639	GSE40268	From PBMC. CD14+. IFNbeta 3 days.	Dendritic cells
GSM560538	GSE22589	From buffy coats of adult peripheral blood.CD14+	Dendritic cells
GSM560539	GSE22589	From buffy coats of adult peripheral blood.CD14+	Dendritic cells
GSM900526	GSE36769	From Peripheral Blood.CD4+.	CD4 T cells
GSM900527	GSE36769	From Peripheral Blood.CD4+.	CD4 T cells
GSM900528	GSE36769	From Peripheral Blood.CD4+.	CD4 T cells
GSM900529	GSE36769	From Peripheral Blood.CD4+.	CD4 T cells
GSM900530	GSE36769	From Peripheral Blood of Breast Cancer.CD4+.	CD4 T cells
GSM900531	GSE36769	From Peripheral Blood of Breast Cancer.CD4+.	CD4 T cells
GSM900532	GSE36769	From Peripheral Blood of Breast Cancer.CD4+.	CD4 T cells
GSM900533	GSE36769	From Peripheral Blood of Breast Cancer.CD4+.	CD4 T cells
GSM900534	GSE36769	From Peripheral Blood of Breast Cancer.CD4+.	CD4 T cells
GSM900535	GSE36769	From Peripheral Blood of Breast Cancer.CD4+.	CD4 T cells
GSM900536	GSE36769	From Peripheral Blood of Breast Cancer.CD4+.	CD4 T cells
GSM900537	GSE36769	From Peripheral Blood of Breast Cancer.CD4+.	CD4 T cells
GSM900538	GSE36769	From Peripheral Blood of Breast Cancer.CD4+.	CD4 T cells
GSM900539	GSE36769	From Peripheral Blood of Breast Cancer.CD4+.	CD4 T cells
GSM900540	GSE36769	From Lymph Node of Breast Cancer.CD4+.	CD4 T cells
GSM900541	GSE36769	From Lymph Node of Breast Cancer.CD4+.	CD4 T cells
GSM900542	GSE36769	From Lymph Node of Breast Cancer.CD4+.	CD4 T cells
GSM900543	GSE36769	From Lymph Node of Breast Cancer.CD4+.	CD4 T cells
GSM900544	GSE36769	From Lymph Node of Breast Cancer.CD4+.	CD4 T cells
GSM900545	GSE36769	From Lymph Node of Breast Cancer.CD4+.	CD4 T cells
GSM900546	GSE36769	From Lymph Node of Breast Cancer.CD4+.	CD4 T cells
GSM900547	GSE36769	From Lymph Node of Breast Cancer.CD4+.	CD4 T cells
GSM900548	GSE36769	From Lymph Node of Breast Cancer.CD4+.	CD4 T cells
GSM900549	GSE36769	From Lymph Node of Breast Cancer.CD4+.	CD4 T cells
GSM900560	GSE36769	From Peripheral Blood.CD4+.CD45RA-	Memory CD4 T cells
GSM900561	GSE36769	From Peripheral Blood.CD4+.CD45RA-	Memory CD4 T cells
GSM900562	GSE36769	From Peripheral Blood.CD4+.CD45RA-	Memory CD4 T cells
GSM900563	GSE36769	From Peripheral Blood.CD4+.CD45RA-.Healthy+24h treatment with SN from breast cancer	Memory CD4 T cells
GSM900564	GSE36769	From Peripheral Blood.CD4+.CD45RA-.Healthy+24h treatment with SN from breast cancer	Memory CD4 T cells
GSM900565	GSE36769	From Peripheral Blood.CD4+.CD45RA-.Healthy+24h treatment with SN from breast cancer	Memory CD4 T cells
GSM900566	GSE36769	From Peripheral Blood.CD4+.CD45RA-.Healthy+24h treatment with SN from breast cancer	Memory CD4 T cells
GSM900567	GSE36769	From Peripheral Blood.CD4+.CD45RA-.Healthy+ 24h stimulation	Memory CD4 T cells
GSM900568	GSE36769	From Peripheral Blood.CD4+.CD45RA-.Healthy+ 24h stimulation	Memory CD4 T cells
GSM900569	GSE36769	From Peripheral Blood.CD4+.CD45RA-.Healthy+ 24h stimulation	Memory CD4 T cells
GSM900570	GSE36769	From Peripheral Blood.CD4+.CD45RA-.Healthy+ 24h stimulation(anti-CD3 + anti-CD28) & treatment with SN from breast cancer	Memory CD4 T cells
GSM900571	GSE36769	From Peripheral Blood.CD4+.CD45RA-.Healthy+ 24h stimulation(anti-CD3 + anti-CD28) & treatment with SN from breast cancer	Memory CD4 T cells
GSM900572	GSE36769	From Peripheral Blood.CD4+.CD45RA-.Healthy+ 24h stimulation(anti-CD3 + anti-CD28) & treatment with SN from breast cancer	Memory CD4 T cells
GSM900573	GSE36769	From Peripheral Blood.CD4+.CD45RA-.Healthy+ 24h stimulation(anti-CD3 + anti-CD28) & treatment with SN from breast cancer	Memory CD4 T cells
GSM900576	GSE36769	From Breast Tumor.CD4+.	CD4 T cells
GSM900577	GSE36769	From Breast Tumor.CD4+.24 h incubation in X-VIVO 20	CD4 T cells
GSM900578	GSE36769	From Peripheral Blood.CD4+.CD45RA-.	Memory CD4 T cells
GSM900579	GSE36769	From Peripheral Blood.CD4+.CD45RA-.24 h incubation in X-VIVO 20	Memory CD4 T cells
GSM900580	GSE36769	From Peripheral Blood.CD4+.	CD4 T cells
GSM900581	GSE36769	From Peripheral Blood.CD4+.	CD4 T cells
GSM900582	GSE36769	From Peripheral Blood.CD4+.	CD4 T cells
GSM900583	GSE36769	From Peripheral Blood.CD4+.+ 24h treatment with SN from breast cancer	CD4 T cells
GSM900584	GSE36769	From Peripheral Blood.CD4+.+ 24h treatment with SN from breast cancer	CD4 T cells
GSM900585	GSE36769	From Peripheral Blood.CD4+.+ 24h treatment with SN from breast cancer	CD4 T cells
GSM322864	GSE12875	From PBMC heparanized Blood. CD4+	CD4 T cells
GSM322865	GSE12875	From PBMC heparanized Blood. CD4+ aCD28+aCD3	CD4 T cells
GSM322866	GSE12875	From PBMC heparanized Blood. CD4+	CD4 T cells
GSM322867	GSE12875	From PBMC heparanized Blood. CD4+ aCD28+aCD3	CD4 T cells
GSM322868	GSE12875	From PBMC heparanized Blood. CD4+	CD4 T cells
GSM322869	GSE12875	From PBMC heparanized Blood. CD4+ aCD28+aCD3	CD4 T cells
GSM151864	GSE6566	From PBMC CD4+ CD45RA+ CD14- CCR7+low IL-7R+high Low DC Strenght	CD4 T cells
GSM151865	GSE6566	From PBMC CD4+ CD45RA+ CD14- CCR7+low IL-7R+high High DC Strenght	CD4 T cells
GSM151866	GSE6566	From PBMC CD4+ CD45RA+ CD14- CCR7+low IL-7R+high High DC Strenght	CD4 T cells
GSM151867	GSE6566	From PBMC CD4+ CD45RA+ CD14- CCR7+low IL-7R+high Low DC Strenght	CD4 T cells
GSM128966	GSE5547	From Peripheral Blood HLA-DR+ CD86+ CD40+ CD3- CD14- and CD19-	Dendritic cells
GSM128967	GSE5547	From Peripheral Blood HLA-DR+ CD86+ CD40+ CD3- CD14- and CD19-	Dendritic cells
GSM128968	GSE5547	From Peripheral Blood HLA-DR+ CD86+ CD40+ CD3- CD14- and CD19-	Dendritic cells
GSM128969	GSE5547	From Peripheral Blood HLA-DR+ CD86+ CD40+ CD3- CD14- and CD19- Stimulated by H ducreyi	Dendritic cells
GSM128970	GSE5547	From Peripheral Blood HLA-DR+ CD86+ CD40+ CD3- CD14- and CD19- Stimulated by H ducreyi	Dendritic cells
GSM128971	GSE5547	From Peripheral Blood HLA-DR+ CD86+ CD40+ CD3- CD14- and CD19- Stimulated by H ducreyi	Dendritic cells
GSM128972	GSE5547	From Peripheral Blood HLA-DR+ CD86+ CD40+ CD3- CD14- and CD19-	Dendritic cells
GSM128973	GSE5547	From Peripheral Blood HLA-DR+ CD86+ CD40+ CD3- CD14- and CD19-	Dendritic cells
GSM128974	GSE5547	From Peripheral Blood HLA-DR+ CD86+ CD40+ CD3- CD14- and CD19-	Dendritic cells
GSM128975	GSE5547	From Peripheral Blood HLA-DR+ CD86+ CD40+ CD3- CD14- and CD19- Stimulated by H ducreyi	Dendritic cells
GSM128976	GSE5547	From Peripheral Blood HLA-DR+ CD86+ CD40+ CD3- CD14- and CD19- Stimulated by H ducreyi	Dendritic cells
GSM128977	GSE5547	From Peripheral Blood HLA-DR+ CD86+ CD40+ CD3- CD14- and CD19- Stimulated by H ducreyi	Dendritic cells
GSM1247614	GSE51540	CD4+ IL-17+ Control	Th17
GSM1247615	GSE51540	CD4+ IL-17+ Traited by Adalimumab (aTNFalpha)	Th17
GSM1247616	GSE51540	CD4+ IL-17+ Control	Th17
GSM1247617	GSE51540	CD4+ IL-17+ Traited by Adalimumab (aTNFalpha)	Th17
GSM1247618	GSE51540	CD4+ IL-17+ Control	Th17
GSM1247619	GSE51540	CD4+ IL-17+ Traited by Adalimumab (aTNFalpha)	Th17
GSM1247620	GSE51540	CD4+ IL-17+ Control	Th17
GSM1247621	GSE51540	CD4+ IL-17+ Traited by Adalimumab (aTNFalpha)	Th17
GSM1247622	GSE51540	CD4+ IL-17+ Control	Th17
GSM1247623	GSE51540	CD4+ IL-17+ Traited by Adalimumab (aTNFalpha)	Th17
GSM1247624	GSE51540	CD4+ IL-17+ Control	Th17
GSM1247625	GSE51540	CD4+ IL-17+ Traited by Adalimumab (aTNFalpha)	Th17
GSM1247626	GSE51540	CD4+ IL-17+ Control	Th17
GSM1247627	GSE51540	CD4+ IL-17+ Traited by Adalimumab (aTNFalpha)	Th17
GSM1247628	GSE51540	CD4+ IL-17+ Control	Th17
GSM1247629	GSE51540	CD4+ IL-17+ Traited by Adalimumab (aTNFalpha)	Th17
GSM1247630	GSE51540	CD4+ IL-17+ Control	Th17
GSM1247631	GSE51540	CD4+ IL-17+ Traited by Adalimumab (aTNFalpha)	Th17
GSM1045312	GSE42569	From Peripheral Blood CD4+ CD45RA+ CD45RO- CD25- CD127+ Stimulation with aCD3 and aCD28 and IL-1beta, IL-6, IL-21, IL-23 and TGF-beta1	CD4 T cells
GSM1045313	GSE42569	From Peripheral Blood CD4+ CD45RA+ CD45RO- CD25- CD127+ Stimulation with aCD3 and aCD28 and IL-1beta, IL-6, IL-21, IL-23 and TGF-beta1 in High salt conditions	CD4 T cells
GSM1045314	GSE42569	From Peripheral Blood CD4+ CD45RA+ CD45RO- CD25- CD127+ Stimulation with aCD3 and aCD28 and IL-1beta, IL-6, IL-21, IL-23 and TGF-beta2	CD4 T cells
GSM1045315	GSE42569	From Peripheral Blood CD4+ CD45RA+ CD45RO- CD25- CD127+ Stimulation with aCD3 and aCD28 and IL-1beta, IL-6, IL-21, IL-23 and TGF-beta1 in High salt conditions	CD4 T cells
GSM1057943	GSE43177	From Peripheral Blood	T cells
GSM1057944	GSE43177	From Peripheral Blood	T cells
GSM1057945	GSE43177	From Peripheral Blood	T cells
GSM1057946	GSE43177	From Peripheral Blood	T cells
GSM1057947	GSE43177	From Peripheral Blood	T cells
GSM1057948	GSE43177	From Peripheral Blood	T cells
GSM1057949	GSE43177	From Peripheral Blood	T cells
GSM1057950	GSE43177	From Peripheral Blood	T cells
GSM1057951	GSE43177	From Peripheral Blood	T cells
GSM1057952	GSE43177	From Peripheral Blood	T cells
GSM1057953	GSE43177	From Peripheral Blood	T cells
GSM1057954	GSE43177	From Peripheral Blood	T cells
GSM1057955	GSE43177	From Peripheral Blood	T cells
GSM1057956	GSE43177	From Peripheral Blood	T cells
GSM1057957	GSE43177	From Peripheral Blood	T cells
GSM1057958	GSE43177	From Peripheral Blood	T cells
GSM1057959	GSE43177	From Peripheral Blood	T cells
GSM1057960	GSE43177	From Peripheral Blood	T cells
GSM1057961	GSE43177	From Peripheral Blood	T cells
GSM571720	GSE23293	From Peripheral Blood.CD4+.CD19-.	T cells
GSM571741	GSE23293	From Peripheral Blood.CD4+.CD19-.	T cells
GSM571742	GSE23293	From Peripheral Blood.CD4+.CD19-.	T cells
GSM571743	GSE23293	From Peripheral Blood.CD4+.CD19-.	T cells
GSM571745	GSE23293	From Peripheral Blood.CD4+.CD19-.	T cells
GSM571746	GSE23293	From Peripheral Blood.CD4+.CD19-.	T cells
GSM571747	GSE23293	From Peripheral Blood.CD4+.CD19-.	T cells
GSM571748	GSE23293	From Peripheral Blood.CD4+.CD19-.	T cells
GSM571749	GSE23293	From Peripheral Blood.CD4+.CD19-.	T cells
GSM571750	GSE23293	From Peripheral Blood.CD4+.CD19-.	T cells
GSM571751	GSE23293	From Peripheral Blood.CD4+.CD19-.	T cells
GSM571752	GSE23293	From Peripheral Blood.CD4+.CD19-.	T cells
GSM571753	GSE23293	From Peripheral Blood.CD4+.CD19-.	T cells
GSM571754	GSE23293	From Peripheral Blood.CD4+.CD19-.	T cells
GSM571758	GSE23294	From Peripheral Blood.CD4+.CD19-.	T cells
GSM571760	GSE23295	From Peripheral Blood.CD4+.CD19-.	T cells

## Sheet: Table S2
Probesets selected as transcriptomic markers on the discovery series, their mapping to HUGO symbols and their corresponding selection statistics on the discovery and validation MCP series.
Probeset	Symbol	Population	fc 133P2 (>2)	fcspec 133P2 (>1.5)	auc 133P2 (>0.97)	fc 133A	fcspec 133A	auc 133A	fc HG1	fcspec HG1	auc HG1	Restricted.TM.set
1557733_a_at	CHRM3-AS2	T cells	3.39118	1.81678	0.979512	NA	NA	NA	NA	NA	NA	Yes
1558971_at	THEMIS	T cells	3.58334	1.93334	0.972278	NA	NA	NA	5.03339	2.67256	0.998831	Yes
1558972_s_at	THEMIS	T cells	4.66899	4.57664	0.989153	NA	NA	NA	5.03339	2.67256	0.998831	Yes
1566448_at	CD6	T cells	2.34038	1.98246	0.973479	NA	NA	NA	3.78203	2.25305	0.999409	Yes
204777_s_at	MAL	T cells	4.70383	1.95864	0.984298	3.79793	1.70203	0.989467	3.40373	2.54216	0.980591	Yes
206485_at	CD5	T cells	2.14995	1.69768	0.988402	1.14744	1.45567	0.936858	4.58984	2.21057	0.998203	Yes
206545_at	CD28	T cells	5.73749	3.52898	0.998526	3.52819	2.21275	0.995476	4.81982	3.62801	0.998543	Yes
206804_at	CD3G	T cells	4.43116	2.4119	0.997923	2.89873	2.7741	0.999731	5.50131	2.25057	0.9991	Yes
210439_at	ICOS	T cells	5.22173	3.15506	0.996385	2.76141	2.73844	0.978231	5.43656	2.9333	0.998062	Yes
210607_at	FLT3LG	T cells	3.32106	1.65558	0.983367	2.66193	1.56521	0.978727	1.80567	1.82936	0.980492	Yes
210847_x_at	TNFRSF25	T cells	3.12394	2.40786	0.993771	1.44055	1.7904	0.970359	1.7012	1.35804	0.991179	Yes
211282_x_at	TNFRSF25	T cells	2.23365	1.68944	0.985321	1.6607	1.80071	0.966091	1.7012	1.35804	0.991179	Yes
211841_s_at	TNFRSF25	T cells	2.35545	1.65233	0.98236	1.38134	1.74904	0.960155	1.7012	1.35804	0.991179	Yes
211861_x_at	CD28	T cells	2.07673	4.56546	0.975367	0.699742	2.27371	0.93426	4.81982	3.62801	0.998543	Yes
213539_at	CD3D	T cells	5.60409	1.93599	0.998729	4.70308	2.08488	0.999951	4.87353	3.0689	0.998814	Yes
213958_at	CD6	T cells	3.62973	1.66689	0.996686	2.62347	2.12067	0.998704	3.78203	2.25305	0.999409	Yes
215796_at	AV8S2 /// TRAV13-2 /// TRAV13-2	T cells	2.51714	6.97966	0.981395	1.19081	3.29332	0.990263	NA	NA	NA	Yes
217147_s_at	TRAT1	T cells	5.65122	3.57384	0.997616	3.82895	2.33097	0.99813	5.85138	2.51949	0.998398	Yes
219423_x_at	TNFRSF25	T cells	3.45155	2.32533	0.992407	2.48034	1.84694	0.976564	1.7012	1.35804	0.991179	Yes
220485_s_at	SIRPG	T cells	3.40257	2.4401	0.986713	2.44224	2.37397	0.994706	3.29793	1.76204	0.983711	Yes
230489_at	CD5	T cells	3.61422	1.98483	0.997962	NA	NA	NA	4.58984	2.21057	0.998203	Yes
230536_at	PBX4	T cells	2.32823	1.86079	0.982555	NA	NA	NA	1.46962	1.63648	0.99065	Yes
236341_at	CTLA4	T cells	5.4678	1.54331	0.989337	NA	NA	NA	3.28044	1.37041	0.978666	Yes
243602_at	MGC40069	T cells	3.07216	3.51607	0.975117	NA	NA	NA	3.41256	3.73289	0.985636	Yes
207979_s_at	CD8B /// LOC100996919	CD8 T cells	4.84352	1.63036	0.999845	3.36361	3.09633	0.999906	3.08179	1.69795	0.999726	Yes
207979_s_at	CD8B /// LOC100996919	CD8 T cells	4.84352	1.63036	0.999845	3.36361	3.09633	0.999906	3.97434	3.3591	0.999189	Yes
215332_s_at	CD8B /// LOC100996919	CD8 T cells	5.05625	5.89795	0.999597	2.90598	8.03125	0.999759	3.08179	1.69795	0.999726	Yes
215332_s_at	CD8B /// LOC100996919	CD8 T cells	5.05625	5.89795	0.999597	2.90598	8.03125	0.999759	3.97434	3.3591	0.999189	Yes
1555691_a_at	KLRC4-KLRK1 /// KLRK1	Cytotoxic lymphocytes	5.45078	1.83015	0.996966	NA	NA	NA	7.14021	2.03744	0.999707	Yes
1555691_a_at	KLRC4-KLRK1 /// KLRK1	Cytotoxic lymphocytes	5.45078	1.83015	0.996966	NA	NA	NA	4.83448	1.80352	0.988074	Yes
205758_at	CD8A	Cytotoxic lymphocytes	5.38586	2.15461	0.98401	4.17916	2.23016	0.9956	3.0757	2.42313	0.996058	Yes
205821_at	KLRC4-KLRK1 /// KLRK1	Cytotoxic lymphocytes	5.5585	1.72589	0.998671	4.00084	2.48664	0.999799	7.14021	2.03744	0.999707	Yes
205821_at	KLRC4-KLRK1 /// KLRK1	Cytotoxic lymphocytes	5.5585	1.72589	0.998671	4.00084	2.48664	0.999799	4.83448	1.80352	0.988074	Yes
206785_s_at	KLRC1 /// KLRC2	Cytotoxic lymphocytes	5.41711	2.80534	0.984785	3.13375	1.88948	0.957576	3.97236	2.95791	0.978655	Yes
206785_s_at	KLRC1 /// KLRC2	Cytotoxic lymphocytes	5.41711	2.80534	0.984785	3.13375	1.88948	0.957576	3.87299	2.33805	0.978801	Yes
207723_s_at	KLRC3	Cytotoxic lymphocytes	4.4902	4.29742	0.990835	2.26357	2.6033	0.972607	4.58939	3.39009	0.982859	Yes
207795_s_at	KLRD1	Cytotoxic lymphocytes	4.91018	2.96674	0.991055	3.29912	2.37223	0.959258	5.23604	2.56624	0.978589	Yes
207796_x_at	KLRD1	Cytotoxic lymphocytes	3.02476	3.04343	0.983635	1.54395	1.48353	0.937878	5.23604	2.56624	0.978589	Yes
210606_x_at	KLRD1	Cytotoxic lymphocytes	5.14238	2.3069	0.993187	3.68237	2.31342	0.971177	5.23604	2.56624	0.978589	Yes
210690_at	KLRC4	Cytotoxic lymphocytes	3.65226	2.42852	0.996706	1.02589	2.82786	0.983974	5.2701	2.79237	0.997711	Yes
223836_at	FGFBP2	Cytotoxic lymphocytes	5.43613	2.06097	0.980416	NA	NA	NA	2.06187	1.13708	0.875753	Yes
231776_at	EOMES	Cytotoxic lymphocytes	4.34858	1.60368	0.982288	NA	NA	NA	3.60047	1.24101	0.971181	Yes
37145_at	GNLY	Cytotoxic lymphocytes	6.51984	1.50243	0.980427	5.11697	1.98838	0.977316	4.51255	1.08556	0.980843	Yes
1553196_a_at	FCRL3	B lineage	2.78112	1.85333	0.972296	NA	NA	NA	4.00825	1.01131	0.985006	No
1554343_a_at	STAP1	B lineage	4.54898	1.82268	0.991504	NA	NA	NA	4.19843	1.04944	0.948172	No
1554413_s_at	SNX29P1 /// SNX29P2	B lineage	3.08782	2.17946	0.987192	NA	NA	NA	2.99211	1.37268	0.937527	No
1554413_s_at	SNX29P1 /// SNX29P2	B lineage	3.08782	2.17946	0.987192	NA	NA	NA	0.167878	0.645888	0.582979	No
1554413_s_at	SNX29P1 /// SNX29P2	B lineage	3.08782	2.17946	0.987192	NA	NA	NA	2.10448	1.05596	0.903156	No
1555779_a_at	CD79A	B lineage	5.22002	2.2592	0.998706	NA	NA	NA	4.60409	2.33096	0.994495	Yes
1558185_at	CLLU1 /// LOC100507616	B lineage	3.51974	2.53061	0.996386	NA	NA	NA	0.485986	0.795501	0.840742	No
1558186_s_at	CLLU1 /// LOC100507616	B lineage	2.4674	4.11958	0.981844	NA	NA	NA	0.485986	0.795501	0.840742	No
1558662_s_at	BANK1	B lineage	5.63992	1.9052	0.998516	NA	NA	NA	5.39214	2.55443	0.984238	Yes
1559618_at	LOC100129447	B lineage	2.23884	2.64977	0.975815	NA	NA	NA	NA	NA	NA	No
1563674_at	FCRL2	B lineage	5.23602	4.14273	0.999163	NA	NA	NA	3.48032	3.5712	0.994274	Yes
1566428_at	NA	B lineage	4.71338	6.47585	0.997507	NA	NA	NA	NA	NA	NA	No
1566825_at	NA	B lineage	3.64997	1.50287	0.971339	NA	NA	NA	NA	NA	NA	No
1570505_at	ABCB4	B lineage	3.40883	2.85879	0.978428	NA	NA	NA	2.59415	1.00271	0.953814	No
204581_at	CD22	B lineage	5.04008	1.89928	0.995636	3.36511	2.62169	0.968941	4.7639	1.89651	0.985622	Yes
205049_s_at	CD79A	B lineage	5.86492	2.32572	0.999577	4.50399	2.76746	0.998042	4.60409	2.33096	0.994495	Yes
205297_s_at	CD79B	B lineage	5.73762	1.66257	0.999301	4.16157	2.85923	0.997902	2.54983	1.55662	0.962065	No
205544_s_at	CR2	B lineage	5.44356	2.49979	0.998905	2.93265	3.08266	0.979548	3.22549	2.31724	0.986697	Yes
206398_s_at	CD19	B lineage	5.87139	2.06961	0.999974	3.92004	4.10653	0.998602	3.189	3.75853	0.990511	Yes
207819_s_at	ABCB4	B lineage	3.52407	1.94108	0.975436	2.01193	1.30212	0.947256	2.59415	1.00271	0.953814	No
210356_x_at	MS4A1	B lineage	6.87075	3.29431	0.996929	5.51474	2.69364	0.99044	7.09253	2.82413	0.998033	Yes
210450_at	IGHV5-78	B lineage	3.01996	6.24359	0.998836	0.674691	3.12385	0.900195	3.12772	2.38544	0.983671	No
211634_x_at	IGHM	B lineage	3.27857	1.59	0.981076	3.77655	2.81133	0.996211	NA	NA	NA	No
211635_x_at	IGHA1 /// IGHA2 /// IGHD /// IGHG1 /// IGHG3 /// IGHG4 /// IGHM /// IGHV4-31	B lineage	3.07672	1.77511	0.988623	3.64412	3.11144	0.99586	NA	NA	NA	No
211637_x_at	IGH /// IGHA1 /// IGHA2 /// IGHD /// IGHG1 /// IGHG3 /// IGHG4 /// IGHM /// IGHV3-23 /// IGHV4-31	B lineage	4.05964	2.32735	0.995765	4.43224	3.80833	0.997381	NA	NA	NA	No
211639_x_at	IGH /// IGHA1 /// IGHA2 /// IGHD /// IGHG1 /// IGHG3 /// IGHG4 /// IGHM /// IGHV4-31	B lineage	3.4916	2.45674	0.99567	3.22712	3.72793	0.995266	NA	NA	NA	No
211641_x_at	IGHA1 /// IGHA2 /// IGHD /// IGHG1 /// IGHG3 /// IGHM /// IGHV4-31	B lineage	2.43403	1.96487	0.992142	2.516	3.19269	0.993592	NA	NA	NA	No
211643_x_at	IGK /// IGKC	B lineage	4.30149	2.3223	0.998456	3.72386	3.28288	0.99964	4.8079	2.39233	0.99002	No
211644_x_at	IGK /// IGKC	B lineage	5.4788	1.95004	0.998197	4.99722	2.86804	0.99908	4.8079	2.39233	0.99002	No
211645_x_at	IGKV1-17 /// IGKV1-17	B lineage	5.87095	2.77712	0.998258	5.01351	3.38411	0.99872	NA	NA	NA	No
211650_x_at	IGH /// IGHA1 /// IGHD /// IGHG1 /// IGHG3 /// IGHM /// IGHV3-23 /// IGHV4-31	B lineage	3.3018	2.09205	0.995593	3.62848	2.93365	0.996097	NA	NA	NA	No
211798_x_at	IGLJ3	B lineage	4.36007	1.99227	0.99699	3.7392	3.5719	0.998669	NA	NA	NA	No
211868_x_at	IGH /// IGHA1 /// IGHA2 /// IGHD /// IGHG1 /// IGHG2 /// IGHG3 /// IGHM /// IGHV4-31	B lineage	3.44923	2.40091	0.998102	3.43248	2.8931	0.996898	NA	NA	NA	No
211881_x_at	IGLJ3	B lineage	3.31153	1.59574	0.995092	3.0669	3.00666	0.998457	NA	NA	NA	No
211908_x_at	IGK	B lineage	2.03951	1.99623	0.985777	1.91771	2.32389	0.987117	NA	NA	NA	No
213674_x_at	IGHD	B lineage	5.70348	2.51872	0.995843	4.81198	3.02401	0.991126	NA	NA	NA	No
214768_x_at	IGKC /// IGKV2-28 /// IGKV2-28 /// IGKV2D-28 /// IGKV2D-28	B lineage	4.86028	2.32861	0.997818	4.15341	2.79561	0.995474	4.73011	2.57161	0.978629	No
214768_x_at	IGKC /// IGKV2-28 /// IGKV2-28 /// IGKV2D-28 /// IGKV2D-28	B lineage	4.86028	2.32861	0.997818	4.15341	2.79561	0.995474	4.8079	2.39233	0.99002	No
214777_at	abParts /// IGKC /// IGKV4-1 /// IGKV4-1	B lineage	4.68093	2.34353	0.997645	4.23693	3.88751	0.99622	4.8079	2.39233	0.99002	No
214916_x_at	IGHA1 /// IGHA2 /// IGHG1 /// IGHG3 /// IGHM /// IGHV3-23 /// IGHV4-31	B lineage	4.94195	2.35274	0.997723	4.52307	3.07329	0.997029	NA	NA	NA	No
214973_x_at	IGHD	B lineage	3.57928	2.07652	0.996067	3.40312	3.21969	0.995788	NA	NA	NA	No
215118_s_at	AL928768.3 /// Ig alpha 1-[alpha]2m /// IGH	B lineage	5.42857	2.71283	0.996602	4.45274	4.38943	0.986308	NA	NA	NA	No
215176_x_at	IGK /// IGKC	B lineage	6.50081	2.09373	0.998353	5.60601	2.54977	0.998563	4.8079	2.39233	0.99002	No
215214_at	IGLC1 /// IGLV3-25 /// IGLV3-25	B lineage	3.67333	1.91022	0.995489	3.09904	5.04196	0.997317	NA	NA	NA	No
215565_at	LOC101929272	B lineage	2.372	3.9036	0.98563	1.38833	3.12344	0.93311	NA	NA	NA	No
215621_s_at	IGHD	B lineage	3.8611	2.96702	0.985139	3.05034	3.46295	0.977027	NA	NA	NA	No
215777_at	IGLV4-60 /// IGLV4-60	B lineage	2.21005	2.07959	0.993376	1.69513	2.84541	0.974815	NA	NA	NA	No
216207_x_at	IGKC	B lineage	4.28774	2.03412	0.998568	3.53852	2.90506	0.999487	4.8079	2.39233	0.99002	Yes
216401_x_at	IGKV1-37 /// IGKV1-37 /// IGKV1D-37 /// IGKV1D-37	B lineage	4.9669	2.57744	0.99862	4.36766	3.69682	0.998881	NA	NA	NA	No
216491_x_at	IGHM	B lineage	4.62155	2.10278	0.995092	4.82231	4.34989	0.997546	NA	NA	NA	No
216510_x_at	IGHA1 /// IGHG1 /// IGHM /// IGHV3-23 /// IGHV4-31	B lineage	4.15507	3.59589	0.995325	4.75171	4.91363	0.997245	NA	NA	NA	No
216517_at	IGKC	B lineage	2.14082	2.71099	0.996455	1.51924	2.30594	0.991863	4.8079	2.39233	0.99002	Yes
216541_x_at	IGHG1 /// IGHM	B lineage	2.3763	1.71816	0.988908	2.40662	3.8659	0.987337	NA	NA	NA	No
216557_x_at	IGHA1 /// IGHD /// IGHG1 /// IGHG3 /// IGHM /// IGHV4-31	B lineage	3.09847	2.09178	0.995403	3.76321	3.79553	0.997305	NA	NA	NA	No
216560_x_at	IGLC1 /// IGLV3-10 /// IGLV3-10	B lineage	3.85057	2.19621	0.997697	2.80461	3.48689	0.997741	NA	NA	NA	No
216576_x_at	IGK /// IGKC	B lineage	5.14064	2.62177	0.998456	4.28176	3.27791	0.998042	4.8079	2.39233	0.99002	No
216853_x_at	IGLJ3 /// IGLV3-19 /// IGLV3-19	B lineage	3.42372	1.96859	0.997585	2.89065	2.84562	0.998538	NA	NA	NA	No
216984_x_at	CKAP2 /// IGLC1 /// IGLJ2 /// IGLJ2 /// IGLJ3 /// IGLJ3 /// IGLJ3 /// IGLV1-44 /// IGLV2-14 /// IGLV@	B lineage	5.01521	2.04203	0.999068	3.80063	2.52381	0.99811	-0.281857	0.299405	0.447396	No
217148_x_at	IGLC1 /// IGLJ3 /// IGLV2-14 /// IGLV@	B lineage	5.17938	1.96643	0.999344	3.74961	2.48499	0.997818	NA	NA	NA	No
217157_x_at	IGK /// IGKC	B lineage	3.48999	2.47464	0.997757	3.45592	3.58092	0.998296	4.8079	2.39233	0.99002	No
217179_x_at	NA	B lineage	4.30206	1.79384	0.998189	3.75978	3.42019	0.998398	NA	NA	NA	No
217227_x_at	IGLV1-44	B lineage	3.77596	2.18792	0.997973	3.59485	3.5367	0.997593	NA	NA	NA	No
217235_x_at	IGLL5	B lineage	4.29148	1.68774	0.997645	3.47539	2.43634	0.997979	NA	NA	NA	No
217258_x_at	IGLV1-44	B lineage	3.61918	1.91821	0.997016	3.38356	4.03599	0.99903	NA	NA	NA	No
217281_x_at	IGH /// IGHA1 /// IGHA2 /// IGHG1 /// IGHG2 /// IGHG3 /// IGHM /// IGHV4-31 /// LOC102725526	B lineage	3.49911	1.88829	0.994463	3.80571	3.40596	0.996665	NA	NA	NA	No
217378_x_at	IGKV1OR2-108 /// IGKV1OR2-108	B lineage	4.78115	2.23312	0.998309	4.10208	3.22781	0.998957	1.52236	1.59997	0.977866	No
217418_x_at	MS4A1	B lineage	7.04318	3.50943	0.996955	5.6654	2.72783	0.989219	7.09253	2.82413	0.998033	Yes
217422_s_at	CD22	B lineage	4.6521	2.07289	0.992367	3.13288	3.01071	0.98221	4.7639	1.89651	0.985622	Yes
217480_x_at	AC128677.4 /// CH17-132F21.1 /// IGKV1OR-1 /// IGKV1OR-1 /// IGKV1OR10-1 /// IGKV1OR10-1 /// IGKV1OR2-2	B lineage	3.65859	2.21401	0.998551	2.99985	3.15654	0.998508	NA	NA	NA	No
219667_s_at	BANK1	B lineage	6.5158	1.6759	0.999103	5.81253	1.71197	0.991673	5.39214	2.55443	0.984238	Yes
220059_at	STAP1	B lineage	5.66002	1.59132	0.998111	4.21012	1.00171	0.99472	4.19843	1.04944	0.948172	No
220068_at	VPREB3	B lineage	5.39103	4.76849	0.998275	3.3611	3.42469	0.997805	1.46187	1.64794	0.944449	No
220674_at	CD22	B lineage	3.30821	2.92238	0.987149	0.862348	2.62149	0.933784	4.7639	1.89651	0.985622	Yes
221239_s_at	FCRL2	B lineage	5.0593	5.70643	0.999629	3.63192	3.52092	0.984765	3.48032	3.5712	0.994274	Yes
221969_at	PAX5	B lineage	6.90644	2.39743	0.997801	4.93231	3.78429	0.991893	4.05447	3.92939	0.989189	Yes
222285_at	IGHD	B lineage	4.12634	3.97333	0.998068	2.77608	3.01137	0.989583	NA	NA	NA	No
222915_s_at	BANK1	B lineage	5.08193	1.73968	0.997473	NA	NA	NA	5.39214	2.55443	0.984238	Yes
224193_s_at	FCRL2	B lineage	3.39729	4.5859	0.998896	NA	NA	NA	3.48032	3.5712	0.994274	Yes
224342_x_at	BMS1P20	B lineage	3.13883	1.80985	0.997438	NA	NA	NA	0.730595	0.782647	0.792227	No
224404_s_at	FCRL5	B lineage	3.93195	1.78238	0.99931	NA	NA	NA	3.26865	3.81875	0.994967	No
224406_s_at	FCRL5	B lineage	4.66868	2.51899	0.999767	NA	NA	NA	3.26865	3.81875	0.994967	No
227189_at	CPNE5	B lineage	4.60819	1.99818	0.996843	NA	NA	NA	0.860089	0.733646	0.883605	No
227224_at	RALGPS2	B lineage	3.94871	1.52361	0.997973	NA	NA	NA	2.99533	1.18352	0.927664	No
227336_at	DTX1	B lineage	2.25305	1.65805	0.988779	NA	NA	NA	1.33492	0.995086	0.92512	No
227533_at	RALGPS2	B lineage	3.8239	1.59023	0.992332	NA	NA	NA	2.99533	1.18352	0.927664	No
227646_at	EBF1	B lineage	5.60574	1.50192	0.994394	NA	NA	NA	4.03537	0.968321	0.982756	No
228377_at	KLHL14	B lineage	4.93336	1.83405	0.989072	NA	NA	NA	2.87647	1.39062	0.976466	No
228518_at	IGHG1 /// IGHM /// LOC102725426 /// MIR8071-1 /// MIR8071-2	B lineage	5.62907	2.46296	0.999802	NA	NA	NA	3.53136	3.53016	0.993293	No
228592_at	MS4A1	B lineage	8.2452	2.88263	0.998758	NA	NA	NA	7.09253	2.82413	0.998033	Yes
228599_at	MS4A1	B lineage	6.87199	5.76517	0.998508	NA	NA	NA	7.09253	2.82413	0.998033	Yes
228818_at	NA	B lineage	3.2485	1.52887	0.99128	NA	NA	NA	NA	NA	NA	No
229487_at	EBF1	B lineage	3.70397	1.51024	0.982888	NA	NA	NA	4.03537	0.968321	0.982756	No
230128_at	CKAP2	B lineage	3.18677	5.18235	0.98595	NA	NA	NA	-0.281857	0.299405	0.447396	No
230245_s_at	LINC00926	B lineage	5.11659	2.03738	0.981999	NA	NA	NA	NA	NA	NA	No
230509_at	SNX22	B lineage	2.77501	1.58198	0.995912	NA	NA	NA	1.55107	2.65191	0.977391	No
230648_at	LINC00926	B lineage	3.67333	1.83794	0.985363	NA	NA	NA	NA	NA	NA	No
230877_at	IGHD	B lineage	4.54888	2.08463	0.988261	NA	NA	NA	NA	NA	NA	No
231093_at	FCRL3	B lineage	5.68433	1.50277	0.985889	NA	NA	NA	4.00825	1.01131	0.985006	No
231181_at	NA	B lineage	2.92211	1.81014	0.985372	NA	NA	NA	NA	NA	NA	No
231418_at	NA	B lineage	4.03802	2.14656	0.991625	NA	NA	NA	NA	NA	NA	No
231647_s_at	FCRL5	B lineage	5.54547	4.56908	0.999655	NA	NA	NA	3.26865	3.81875	0.994967	No
232204_at	EBF1	B lineage	4.55554	1.83112	0.990029	NA	NA	NA	4.03537	0.968321	0.982756	No
233969_at	IGLC1 /// IGLV9-49 /// IGLV9-49	B lineage	2.0628	2.1285	0.99034	NA	NA	NA	1.36703	1.39609	0.979642	No
234276_at	NA	B lineage	3.01524	1.7132	0.975367	NA	NA	NA	NA	NA	NA	No
234366_x_at	CKAP2 /// IGLC1 /// IGLJ2 /// IGLJ2 /// IGLJ3 /// IGLJ3 /// IGLJ3 /// IGLV3-1 /// IGLV3-1 /// IGLV@	B lineage	2.86448	1.91965	0.995938	NA	NA	NA	-0.281857	0.299405	0.447396	No
234764_x_at	CKAP2 /// DKFZp667J0810 /// IGLC1 /// IGLJ2 /// IGLJ2 /// IGLJ3 /// IGLJ3 /// IGLJ3 /// IGLV1-36 /// IGLV1-36 /// IGLV1-44 /// IGLV1-50 /// IGLV1-50 /// IGLV@	B lineage	5.71605	1.91204	0.997542	NA	NA	NA	-0.281857	0.299405	0.447396	No
234884_x_at	CKAP2 /// IGLC1 /// IGLV3-1 /// IGLV3-1 /// IGLV@	B lineage	3.1537	2.15907	0.995825	NA	NA	NA	-0.281857	0.299405	0.447396	No
235372_at	FCRLA	B lineage	4.69672	2.00124	0.995644	NA	NA	NA	3.5559	1.74138	0.985257	No
235400_at	FCRLA	B lineage	4.88933	1.63072	0.992315	NA	NA	NA	3.5559	1.74138	0.985257	No
235401_s_at	FCRLA	B lineage	5.61441	1.78022	0.9926	NA	NA	NA	3.5559	1.74138	0.985257	No
235982_at	FCRL1	B lineage	5.39426	5.63119	0.998102	NA	NA	NA	3.76417	2.72801	0.998091	No
239214_at	LOC100130458	B lineage	2.75644	4.81288	0.991746	NA	NA	NA	NA	NA	NA	No
239244_at	LOC100507616	B lineage	2.2741	1.89298	0.989219	NA	NA	NA	NA	NA	NA	No
239287_at	AC079767.4	B lineage	4.57742	1.50725	0.972089	NA	NA	NA	NA	NA	NA	No
242104_at	NA	B lineage	4.3495	2.20429	0.995627	NA	NA	NA	NA	NA	NA	No
243185_at	RP11-138I18.2	B lineage	2.3658	1.80071	0.98777	NA	NA	NA	NA	NA	NA	No
243780_at	CTA-250D10.23	B lineage	6.47962	1.8314	0.999112	NA	NA	NA	NA	NA	NA	No
243968_x_at	FCRL1	B lineage	5.87113	2.80494	0.995187	NA	NA	NA	3.76417	2.72801	0.998091	No
244029_at	LOC100131043	B lineage	2.85278	1.82557	0.993169	NA	NA	NA	NA	NA	NA	No
244876_at	NA	B lineage	3.18349	2.40747	0.994696	NA	NA	NA	NA	NA	NA	No
1553176_at	SH2D1B	NK cells	3.9979	3.4511	0.997441	NA	NA	NA	6.03993	2.90415	0.999447	Yes
1553177_at	SH2D1B	NK cells	6.41196	2.43345	0.99986	NA	NA	NA	6.03993	2.90415	0.999447	Yes
207313_x_at	KIR3DL1 /// KIR3DL2	NK cells	3.75018	1.53688	0.998633	3.09515	1.92231	0.99804	3.83866	1.34819	0.997164	Yes
207840_at	CD160	NK cells	4.89293	1.56835	0.975464	2.24448	0.679402	0.955314	1.82558	0.538012	0.914911	Yes
207860_at	NCR1	NK cells	2.20437	2.18569	0.985927	1.63144	3.15941	0.99885	3.02864	2.25851	0.999377	Yes
208179_x_at	KIR2DL3	NK cells	3.42732	1.63259	0.998545	2.49824	2.41333	0.997572	NA	NA	NA	Yes
208426_x_at	KIR2DL4	NK cells	3.92042	1.73058	0.998878	3.54581	1.88359	0.998978	3.81972	1.57449	0.998112	Yes
208426_x_at	KIR2DL4	NK cells	3.92042	1.73058	0.998878	3.54581	1.88359	0.998978	4.42898	1.61962	0.998429	Yes
210890_x_at	KIR2DL1	NK cells	3.25955	1.65626	0.999246	2.22623	2.31391	0.996209	4.70154	1.66572	0.998692	Yes
211242_x_at	KIR2DL4	NK cells	2.86183	1.88605	0.997599	2.66583	2.40558	0.999063	3.81972	1.57449	0.998112	Yes
211242_x_at	KIR2DL4	NK cells	2.86183	1.88605	0.997599	2.66583	2.40558	0.999063	4.42898	1.61962	0.998429	Yes
211245_x_at	KIR2DL4	NK cells	3.11981	1.83053	0.998931	2.63338	2.08596	0.999318	3.81972	1.57449	0.998112	Yes
211245_x_at	KIR2DL4	NK cells	3.11981	1.83053	0.998931	2.63338	2.08596	0.999318	4.42898	1.61962	0.998429	Yes
211389_x_at	KIR3DS1	NK cells	3.74316	1.55267	0.99851	3.13236	2.35077	0.99787	4.29674	1.50941	0.998464	Yes
211389_x_at	KIR3DS1	NK cells	3.74316	1.55267	0.99851	3.13236	2.35077	0.99787	3.99222	1.3894	0.997612	Yes
211687_x_at	KIR3DL1	NK cells	4.15709	1.66365	0.998826	2.54353	1.91974	0.993142	NA	NA	NA	Yes
215894_at	PTGDR	NK cells	5.81313	1.75639	0.993516	3.60262	1.95222	0.993014	2.87932	1.24147	0.993222	Yes
217088_s_at	NCR1	NK cells	2.42703	2.23704	0.995689	1.08712	1.25992	0.995399	3.02864	2.25851	0.999377	Yes
234165_at	PTGDR	NK cells	3.23912	1.90052	0.985086	NA	NA	NA	2.87932	1.24147	0.993222	Yes
237542_at	NA	NK cells	3.24839	1.53798	0.986383	NA	NA	NA	NA	NA	NA	Yes
203104_at	CSF1R	Monocytic lineage	4.00064	1.97522	0.992321	2.83472	1.76091	0.98994	4.29922	1.69809	0.990557	Yes
204385_at	KYNU	Monocytic lineage	3.65261	1.56	0.975999	1.95365	0.859092	0.938023	4.39229	0.971416	0.934937	Yes
206214_at	PLA2G7	Monocytic lineage	5.2183	1.95853	0.986018	3.72692	1.1735	0.985685	4.88725	1.58471	0.96268	Yes
219358_s_at	ADAP2	Monocytic lineage	2.92591	1.77835	0.98871	2.11963	1.91702	0.990958	3.1071	1.62549	0.99531	Yes
221578_at	RASSF4	Monocytic lineage	2.07047	1.97677	0.989679	1.10383	1.87425	0.95295	3.93025	1.5765	0.990441	Yes
222876_s_at	ADAP2	Monocytic lineage	2.47042	1.84608	0.988776	NA	NA	NA	3.1071	1.62549	0.99531	Yes
226436_at	RASSF4	Monocytic lineage	4.95883	1.61141	0.996162	NA	NA	NA	3.93025	1.5765	0.990441	Yes
230422_at	FPR3	Monocytic lineage	3.68522	2.06745	0.982196	NA	NA	NA	3.15194	2.10551	0.970254	Yes
232383_at	TFEC	Monocytic lineage	3.67992	1.58817	0.977103	NA	NA	NA	4.64079	1.13565	0.987667	Yes
49306_at	RASSF4	Monocytic lineage	3.26895	1.51904	0.990426	1.9678	1.93888	0.982394	3.93025	1.5765	0.990441	Yes
206682_at	CLEC10A	Myeloid dendritic cells	4.77891	1.61849	0.980315	2.71465	0.600043	0.935554	4.31042	1.22641	0.979972	Yes
206749_at	CD1B	Myeloid dendritic cells	5.10504	2.84669	0.989956	3.93773	2.39097	0.994064	6.02733	0.912242	0.979965	Yes
208592_s_at	CD1E	Myeloid dendritic cells	2.46203	2.48053	0.98838	1.68642	1.94938	0.969924	5.59025	1.08273	0.977896	Yes
210325_at	CD1A	Myeloid dendritic cells	4.8094	1.5779	0.9837	2.83301	1.69744	0.973606	3.9836	1.55626	0.944422	Yes
213415_at	CLIC2	Myeloid dendritic cells	4.81368	1.52446	0.9864	3.24561	0.868493	0.981399	5.63965	1.5522	0.999752	Yes
215784_at	CD1E	Myeloid dendritic cells	6.3403	4.9961	0.999071	4.52205	6.20261	0.990246	5.59025	1.08273	0.977896	Yes
229566_at	WFDC21P	Myeloid dendritic cells	3.62283	1.65868	0.985166	NA	NA	NA	NA	NA	NA	Yes
1553297_a_at	CSF3R	Neutrophils	5.8244	1.57081	0.998209	NA	NA	NA	NA	NA	NA	No
1553513_at	VNN3	Neutrophils	3.42595	6.15928	0.995416	NA	NA	NA	NA	NA	NA	No
1553514_a_at	VNN3	Neutrophils	3.87924	3.38798	0.993894	NA	NA	NA	NA	NA	NA	No
1554443_s_at	BEST1	Neutrophils	2.91148	1.86546	0.98867	NA	NA	NA	NA	NA	NA	No
1555952_at	LOC101928717 /// SLC19A1	Neutrophils	2.01636	1.95428	0.97713	NA	NA	NA	NA	NA	NA	No
1556072_at	LINC00528	Neutrophils	3.79268	1.53136	0.990806	NA	NA	NA	NA	NA	NA	No
1556107_at	NA	Neutrophils	2.08684	1.75741	0.975856	NA	NA	NA	NA	NA	NA	No
1556185_a_at	CTB-167B5.2	Neutrophils	4.60547	2.76853	0.987466	NA	NA	NA	NA	NA	NA	No
1556553_at	NA	Neutrophils	2.2897	1.50553	0.996028	NA	NA	NA	NA	NA	NA	No
1556942_at	NA	Neutrophils	3.80874	1.62006	0.997224	NA	NA	NA	NA	NA	NA	No
1557924_s_at	ALPL	Neutrophils	2.35896	3.0225	0.98666	NA	NA	NA	NA	NA	NA	No
1560527_at	NFE4	Neutrophils	3.88277	2.22668	0.988779	NA	NA	NA	NA	NA	NA	No
1562481_at	NA	Neutrophils	3.31411	2.20819	0.982716	NA	NA	NA	NA	NA	NA	No
1563071_at	LOC100289061	Neutrophils	2.57978	1.56189	0.998356	NA	NA	NA	NA	NA	NA	No
1568830_at	IRAK3	Neutrophils	2.02142	1.55682	0.981577	NA	NA	NA	NA	NA	NA	No
1569932_at	NHSL2	Neutrophils	2.26605	2.3616	0.997192	NA	NA	NA	NA	NA	NA	No
202392_s_at	MIR7109 /// PISD	Neutrophils	2.01282	1.54338	0.975591	1.91456	1.96778	0.995174	NA	NA	NA	No
203691_at	PI3	Neutrophils	5.90176	1.66346	0.988899	4.43236	1.15171	0.985003	NA	NA	NA	No
204007_at	FCGR3B	Neutrophils	8.02088	1.72823	0.999912	5.78569	1.80686	1	NA	NA	NA	Yes
204307_at	TECPR2	Neutrophils	3.03723	2.76402	0.999956	2.44676	3.72582	0.9989	NA	NA	NA	Yes
204308_s_at	TECPR2	Neutrophils	2.8839	1.74406	0.999838	2.67306	1.40103	0.999297	NA	NA	NA	No
205040_at	ORM1	Neutrophils	3.71634	1.52001	0.984307	3.17089	1.22114	0.990073	NA	NA	NA	No
205118_at	FPR1	Neutrophils	4.84729	2.10889	0.996304	1.79196	4.14668	0.991112	NA	NA	NA	No
205645_at	REPS2	Neutrophils	3.43655	1.55832	0.997243	2.54384	1.35948	0.999695	NA	NA	NA	No
206004_at	TGM3	Neutrophils	3.54501	1.60021	0.992541	1.6204	1.49078	0.997159	NA	NA	NA	No
206208_at	CA4	Neutrophils	2.89656	1.58679	0.996851	1.56518	2.0275	0.974923	NA	NA	NA	No
206209_s_at	CA4	Neutrophils	4.10487	1.90102	0.99666	2.34937	2.27421	0.997709	NA	NA	NA	Yes
206222_at	TNFRSF10C	Neutrophils	5.26644	1.80225	0.999798	4.49161	3.3002	1	NA	NA	NA	Yes
206471_s_at	PLXNC1	Neutrophils	4.90655	1.67937	0.988664	2.90129	1.33407	0.976908	NA	NA	NA	No
206472_s_at	TLE3	Neutrophils	2.96469	1.50925	0.995828	2.62311	1.52849	0.985308	NA	NA	NA	Yes
206514_s_at	CYP4F2 /// CYP4F3	Neutrophils	3.38821	1.91524	0.99176	1.49788	3.30185	0.978924	NA	NA	NA	No
206515_at	CYP4F3	Neutrophils	6.29279	2.37147	0.996969	5.22512	1.86238	0.998656	NA	NA	NA	Yes
206643_at	HAL	Neutrophils	5.39509	1.57819	0.995506	4.11444	3.18675	0.998625	NA	NA	NA	Yes
207008_at	CXCR2	Neutrophils	7.93399	1.96911	0.999573	6.18417	4.76118	1	NA	NA	NA	Yes
207094_at	CXCR1	Neutrophils	4.20398	2.88789	0.999989	2.96263	2.70561	1	NA	NA	NA	Yes
207671_s_at	BEST1	Neutrophils	2.53242	1.54594	0.985803	1.9185	1.30729	0.982651	NA	NA	NA	No
210119_at	KCNJ15	Neutrophils	6.55376	1.51753	0.999518	5.37701	1.85798	0.999664	NA	NA	NA	Yes
210484_s_at	LOC254896 /// TNFRSF10C	Neutrophils	3.97424	1.51522	0.998895	3.11564	2.10845	0.998259	NA	NA	NA	Yes
210789_x_at	CEACAM3	Neutrophils	2.87391	1.55816	0.99952	2.11326	1.85131	0.999817	NA	NA	NA	Yes
211306_s_at	FCAR	Neutrophils	2.67179	2.15883	0.976786	0.557031	1.44036	0.905984	NA	NA	NA	No
211806_s_at	KCNJ15	Neutrophils	4.77119	2.59128	0.999461	3.5381	1.90606	0.999206	NA	NA	NA	Yes
212831_at	MEGF9	Neutrophils	3.46285	1.74611	0.982474	2.42451	2.28228	0.989584	NA	NA	NA	Yes
213935_at	ABHD5	Neutrophils	2.88822	1.96599	0.977757	0.901869	1.39073	0.861602	NA	NA	NA	No
214017_s_at	DHX34	Neutrophils	2.0286	1.85746	0.998426	1.68258	2.07914	0.966462	NA	NA	NA	No
215783_s_at	ALPL	Neutrophils	4.15557	2.52246	0.99731	3.21258	1.41081	0.995449	NA	NA	NA	No
215955_x_at	ARHGAP26	Neutrophils	2.39233	1.69216	0.98843	1.99531	1.45299	0.995663	NA	NA	NA	No
216782_at	NA	Neutrophils	4.95984	4.1247	0.99932	3.72842	5.00147	0.999328	NA	NA	NA	Yes
217209_at	CEACAM3	Neutrophils	2.48244	3.20354	0.998158	1.29899	2.59479	0.967592	NA	NA	NA	No
217521_at	HAL	Neutrophils	3.4233	1.76772	0.994509	2.71062	2.56287	0.998412	NA	NA	NA	Yes
218136_s_at	SLC25A37	Neutrophils	2.92738	1.75392	0.98691	2.85624	1.84795	0.996335	NA	NA	NA	Yes
218739_at	ABHD5	Neutrophils	2.95616	1.71701	0.988643	2.1473	1.24955	0.954641	NA	NA	NA	No
219921_s_at	DOCK5	Neutrophils	2.50536	1.58871	0.986889	1.25186	1.37636	0.963102	NA	NA	NA	No
220187_at	STEAP4	Neutrophils	3.78631	1.83532	0.972598	2.09668	1.85259	0.976358	NA	NA	NA	Yes
220421_at	BTNL8	Neutrophils	3.35059	2.27666	0.99011	1.96624	2.17792	0.947769	NA	NA	NA	No
220528_at	VNN3	Neutrophils	5.43339	2.02547	0.999025	3.55559	2.57361	0.999206	NA	NA	NA	Yes
220740_s_at	SLC12A6	Neutrophils	3.49179	1.60857	0.993273	2.22052	1.04013	0.981185	NA	NA	NA	No
222528_s_at	SLC25A37	Neutrophils	4.08243	1.61222	0.99414	NA	NA	NA	NA	NA	NA	No
222529_at	SLC25A37	Neutrophils	3.74697	1.61018	0.997205	NA	NA	NA	NA	NA	NA	No
223552_at	LRRC4	Neutrophils	3.2038	1.52177	0.996346	NA	NA	NA	NA	NA	NA	No
224327_s_at	DGAT2	Neutrophils	3.53181	1.53736	0.997699	NA	NA	NA	NA	NA	NA	No
226179_at	SLC25A37	Neutrophils	3.80195	1.83321	0.992515	NA	NA	NA	NA	NA	NA	No
226442_at	ABTB1	Neutrophils	3.41186	1.66587	0.981672	NA	NA	NA	NA	NA	NA	No
226657_at	NATD1	Neutrophils	2.75995	1.50871	0.97047	NA	NA	NA	NA	NA	NA	No
227425_at	REPS2	Neutrophils	3.29214	1.68421	0.9718	NA	NA	NA	NA	NA	NA	No
228648_at	LRG1	Neutrophils	3.85754	1.55594	0.987039	NA	NA	NA	NA	NA	NA	No
229164_s_at	ABTB1	Neutrophils	3.82793	1.5145	0.998011	NA	NA	NA	NA	NA	NA	No
229382_at	FAM212B /// LOC101928718	Neutrophils	2.24324	1.68184	0.993681	NA	NA	NA	NA	NA	NA	No
229608_at	FAM212B /// LOC101928718	Neutrophils	2.87512	2.02156	0.99647	NA	NA	NA	NA	NA	NA	No
229967_at	CMTM2	Neutrophils	6.93326	2.62525	1	NA	NA	NA	NA	NA	NA	No
230585_at	KCNJ15	Neutrophils	3.92093	2.72019	0.991461	NA	NA	NA	NA	NA	NA	No
231078_at	SLC25A37	Neutrophils	3.06334	1.62228	0.978931	NA	NA	NA	NA	NA	NA	No
231426_at	NA	Neutrophils	2.04502	2.88289	0.984052	NA	NA	NA	NA	NA	NA	No
232629_at	PROK2	Neutrophils	7.59695	1.90935	0.999899	NA	NA	NA	NA	NA	NA	No
232837_at	KIF13A	Neutrophils	2.01375	1.53763	0.972602	NA	NA	NA	NA	NA	NA	No
236218_at	PHOSPHO1	Neutrophils	2.69522	2.59307	0.980135	NA	NA	NA	NA	NA	NA	No
236423_at	NA	Neutrophils	3.53248	2.36122	0.994443	NA	NA	NA	NA	NA	NA	No
237063_at	RP11-44F14.8	Neutrophils	2.57994	2.32211	0.991213	NA	NA	NA	NA	NA	NA	No
237340_at	SLC26A8	Neutrophils	2.15875	2.10894	0.995538	NA	NA	NA	NA	NA	NA	No
237568_at	NA	Neutrophils	2.38471	1.82718	0.979657	NA	NA	NA	NA	NA	NA	No
238428_at	KCNJ15	Neutrophils	3.55093	3.69629	0.994629	NA	NA	NA	NA	NA	NA	No
240017_at	PCBP1-AS1	Neutrophils	2.41341	2.50477	0.998969	NA	NA	NA	NA	NA	NA	No
240440_at	NPL	Neutrophils	3.86102	1.57376	0.985856	NA	NA	NA	NA	NA	NA	No
241098_at	CLEC7A	Neutrophils	3.06748	3.25715	0.9832	NA	NA	NA	NA	NA	NA	No
241331_at	SKAP2	Neutrophils	2.2848	2.32617	0.98863	NA	NA	NA	NA	NA	NA	No
241368_at	PLIN5	Neutrophils	2.281	1.56872	0.996578	NA	NA	NA	NA	NA	NA	No
241809_at	FAM212B /// LOC101928718	Neutrophils	2.05173	1.96693	0.9785	NA	NA	NA	NA	NA	NA	No
242335_at	SLC25A37	Neutrophils	4.35706	1.72363	0.996041	NA	NA	NA	NA	NA	NA	No
242571_at	REPS2	Neutrophils	2.86844	1.9911	0.98096	NA	NA	NA	NA	NA	NA	No
244415_at	NA	Neutrophils	2.65132	1.59799	0.991057	NA	NA	NA	NA	NA	NA	No
41469_at	PI3	Neutrophils	5.94949	1.61212	0.987752	3.71299	1.27145	0.988576	NA	NA	NA	No
1553027_a_at	KLHL4	Endothelial cells	2.78055	1.90328	0.991228	NA	NA	NA	2.65601	1.05485	0.958166	No
1553962_s_at	RHOB	Endothelial cells	3.51746	1.93425	0.982018	NA	NA	NA	1.86229	0.8773	0.933787	No
1554625_at	BCL6B	Endothelial cells	2.26127	1.50246	0.988129	NA	NA	NA	3.02182	3.13313	0.998573	Yes
1555233_at	RHOJ	Endothelial cells	6.31366	2.09633	0.999868	NA	NA	NA	5.68619	1.38429	0.994351	No
1555234_a_at	RHOJ	Endothelial cells	3.85698	2.22164	0.999766	NA	NA	NA	5.68619	1.38429	0.994351	No
1556037_s_at	HHIP	Endothelial cells	6.48993	2.4519	0.999503	NA	NA	NA	6.38966	3.4956	0.994544	Yes
1558174_at	FAM43A	Endothelial cells	2.94191	2.31348	0.988523	NA	NA	NA	3.39404	1.42239	0.989428	No
1558647_at	SH3D19	Endothelial cells	2.15938	1.70587	0.976959	NA	NA	NA	3.12714	1.05294	0.922794	No
1559221_at	LINC01013	Endothelial cells	2.80955	1.88271	0.971155	NA	NA	NA	NA	NA	NA	No
201808_s_at	ENG	Endothelial cells	3.19639	1.62216	0.993553	2.60543	1.80644	0.984298	3.11577	1.25275	0.984791	No
202112_at	VWF	Endothelial cells	6.34227	4.33155	0.999518	4.73515	5.50391	0.942204	4.63164	3.19419	0.99656	Yes
202894_at	EPHB4	Endothelial cells	3.02174	1.79541	0.999196	2.09888	1.1332	0.958734	2.50934	1.00962	0.954807	No
203934_at	KDR	Endothelial cells	5.63552	3.7233	0.99943	2.67755	3.51649	0.924939	5.15526	1.54334	0.996838	Yes
204288_s_at	SORBS2	Endothelial cells	4.32092	2.26983	0.992266	2.34687	2.03233	0.971916	2.80054	0.961235	0.94471	No
204288_s_at	SORBS2	Endothelial cells	4.32092	2.26983	0.992266	2.34687	2.03233	0.971916	0.555265	0.767759	0.79709	No
204468_s_at	TIE1	Endothelial cells	6.73907	2.71196	0.999854	4.81642	1.59496	0.931583	4.12531	1.54277	0.994047	Yes
204482_at	CLDN5	Endothelial cells	4.21048	2.03041	0.999839	1.8392	1.59151	0.873863	0.536465	1.00648	0.859356	No
204677_at	CDH5	Endothelial cells	7.59909	6.61441	1	5.55272	10.7773	0.940851	6.14265	3.21605	0.998937	Yes
205507_at	ARHGEF15	Endothelial cells	2.69394	2.24475	0.999766	1.02517	1.25103	0.921416	1.66535	1.6884	0.989158	No
205572_at	ANGPT2	Endothelial cells	5.44433	4.81387	0.996053	3.32617	4.98744	0.929979	3.99272	0.829934	0.985425	No
205612_at	MMRN1	Endothelial cells	7.05465	5.08911	0.999386	3.69698	12.6164	0.902017	6.29516	2.70007	0.997589	Yes
205779_at	RAMP2	Endothelial cells	2.05652	1.72355	0.970234	1.01605	1.03769	0.87801	1.22493	0.874069	0.984498	No
205846_at	PTPRB	Endothelial cells	3.93061	2.67724	0.997895	2.80174	2.18152	0.952149	4.63965	1.62037	0.994625	Yes
205975_s_at	HOXD1	Endothelial cells	2.88397	2.36694	0.990234	1.77175	2.01045	0.935946	0.569368	1.11505	0.908411	No
206127_at	ELK3	Endothelial cells	2.73807	1.7084	0.991696	0.803399	1.32924	0.940583	0.933131	0.872435	0.848408	No
206176_at	BMP6	Endothelial cells	4.68759	2.20114	0.998699	3.53037	1.71883	0.972382	3.82172	1.53198	0.998882	Yes
206236_at	GPR4	Endothelial cells	2.15458	1.69023	0.989635	0.814386	1.28879	0.887295	3.03114	1.34077	0.991482	No
206464_at	BMX	Endothelial cells	5.05229	1.94551	0.993187	3.09573	1.59307	0.932691	4.5025	1.79496	0.997889	Yes
206481_s_at	LDB2	Endothelial cells	5.55187	1.56794	0.995424	3.13844	0.989203	0.981236	3.28485	1.01362	0.980989	No
206702_at	TEK	Endothelial cells	5.23369	1.78023	0.99576	3.04117	2.81277	0.995363	4.28799	1.95769	0.992233	Yes
206832_s_at	SEMA3F	Endothelial cells	2.15095	1.73655	0.978421	1.42845	1.43423	0.93934	2.21842	1.81456	0.964439	No
206855_s_at	HYAL2	Endothelial cells	3.26652	2.06909	1	1.85708	1.73157	0.962239	1.41753	1.62954	0.971287	No
207290_at	PLXNA2	Endothelial cells	2.08291	1.71213	0.981316	1.18606	2.11496	0.978495	3.77734	1.5433	0.990098	Yes
207334_s_at	TGFBR2	Endothelial cells	3.01091	1.60394	0.982573	2.09545	1.53192	0.969402	1.45616	0.93595	0.873389	No
207827_x_at	SNCA	Endothelial cells	2.62191	1.50018	0.985292	1.3303	1.16411	0.855134	2.93121	0.985535	0.950531	No
208394_x_at	ESM1	Endothelial cells	4.58612	2.71583	0.988129	1.94818	4.0972	0.978938	4.68978	2.61328	0.989394	Yes
209182_s_at	C10orf10	Endothelial cells	2.70473	1.90729	0.993582	1.47972	1.44124	0.941376	1.75411	1.27755	0.930821	No
209183_s_at	C10orf10	Endothelial cells	4.54592	1.75071	0.993699	2.43637	1.33338	0.955847	1.75411	1.27755	0.930821	No
209652_s_at	PGF	Endothelial cells	3.704	2.22745	0.990921	2.57791	1.23289	0.974704	2.19253	1.63502	0.983054	Yes
210316_at	FLT4	Endothelial cells	2.14762	1.98671	0.987368	0.603102	1.16154	0.842098	0.923203	0.426698	0.92505	No
210838_s_at	ACVRL1	Endothelial cells	2.39376	2.0223	0.999386	0.873407	0.984633	0.882168	3.17259	2.0907	0.994076	Yes
211003_x_at	TGM2	Endothelial cells	4.06573	1.66596	0.990775	3.03158	1.05638	0.971647	4.05465	0.933782	0.941033	No
211148_s_at	ANGPT2	Endothelial cells	5.129	4.31606	0.996404	3.36454	3.93914	0.902431	3.99272	0.829934	0.985425	No
211177_s_at	TXNRD2	Endothelial cells	2.17168	1.95198	0.990395	1.09926	1.44306	0.912288	0.432498	0.821705	0.740413	No
211573_x_at	TGM2	Endothelial cells	3.82512	1.61095	0.990029	2.67722	1.08877	0.970364	4.05465	0.933782	0.941033	No
211626_x_at	ERG	Endothelial cells	2.81763	3.46371	0.999444	0.905363	1.53834	0.932149	4.16357	1.30255	0.999885	No
212093_s_at	MTUS1	Endothelial cells	4.44956	1.62509	0.991067	2.35444	1.40148	0.919608	2.02026	0.966307	0.934115	No
212950_at	GPR116	Endothelial cells	5.26838	3.75523	0.985789	2.76305	2.33594	0.938273	2.65638	1.15226	0.97696	No
212951_at	GPR116	Endothelial cells	3.93773	2.81288	0.987895	1.89493	2.213	0.901066	2.65638	1.15226	0.97696	No
213030_s_at	PLXNA2	Endothelial cells	3.52453	1.67721	0.997047	3.28832	1.45756	0.989536	3.77734	1.5433	0.990098	Yes
213541_s_at	ERG	Endothelial cells	5.94815	4.28603	0.999766	3.82889	3.21392	0.950516	4.16357	1.30255	0.999885	No
214318_s_at	FRY	Endothelial cells	3.60806	1.86132	0.993363	1.28242	0.797892	0.959358	-0.671964	0.221351	0.346408	No
214319_at	FRY	Endothelial cells	3.7172	2.76076	0.994708	1.70628	1.07954	0.965424	-0.671964	0.221351	0.346408	No
214378_at	TFPI	Endothelial cells	2.4725	1.61143	0.973056	0.341105	1.09613	0.859398	4.48601	1.05203	0.946959	No
214846_s_at	ALPK3	Endothelial cells	2.49523	2.00562	0.983231	1.7051	1.59425	0.913904	1.58331	1.50003	0.978064	No
215238_s_at	DOCK9	Endothelial cells	2.09602	2.39028	0.990424	0.624272	1.15587	0.873699	2.22019	1.06295	0.87216	No
217177_s_at	PTPRB	Endothelial cells	2.08556	2.97734	0.992982	0.551518	1.15342	0.900833	4.63965	1.62037	0.994625	Yes
218665_at	FZD4	Endothelial cells	3.13406	1.8598	0.993699	1.78615	1.54661	0.985168	2.30951	1.3204	0.993898	No
218711_s_at	SDPR	Endothelial cells	5.18889	1.93863	0.995468	2.59414	0.922564	0.921498	2.97393	1.64969	0.97851	Yes
218736_s_at	PALMD	Endothelial cells	4.92774	1.63194	0.982895	4.06405	2.34154	0.960484	4.24153	1.73671	0.992499	Yes
218825_at	EGFL7	Endothelial cells	2.93298	1.61333	0.999693	1.77276	1.39491	0.943773	1.59548	1.66472	0.975638	No
218995_s_at	EDN1	Endothelial cells	5.16721	2.02697	0.99769	3.72548	1.63468	0.974505	5.10289	2.91733	0.996069	Yes
219091_s_at	MMRN2	Endothelial cells	4.87573	4.61391	0.999868	2.47893	2.0187	0.944158	2.8297	3.40028	0.997591	Yes
219134_at	ELTD1	Endothelial cells	6.79603	2.80099	0.998626	4.60905	6.02141	0.998279	7.13866	1.71632	0.997897	Yes
219436_s_at	EMCN	Endothelial cells	5.5444	5.7964	0.999751	3.72675	1.8874	0.962508	4.75228	2.60726	0.997801	Yes
219568_x_at	SOX18	Endothelial cells	3.70441	6.40845	0.997778	1.68306	1.49722	0.941014	1.79728	1.98145	0.965846	No
219773_at	NOX4	Endothelial cells	5.25246	2.39318	0.998743	2.06633	2.41748	0.976284	3.39771	1.35617	0.986156	No
219993_at	SOX17	Endothelial cells	4.57012	1.52456	0.985161	2.25742	1.19811	0.945278	1.01373	1.51403	0.950355	No
220027_s_at	RASIP1	Endothelial cells	4.26499	1.94427	0.998187	1.94337	0.824629	0.94778	2.54931	1.05566	0.986985	No
220300_at	RGS3	Endothelial cells	3.18711	2.50839	0.99962	1.22779	2.17791	0.939089	0.85915	1.15892	0.954037	No
220471_s_at	MYCT1	Endothelial cells	4.0237	2.72358	0.999825	0.670655	1.52044	0.933082	5.39142	3.83494	0.999456	Yes
220637_at	FAM124B	Endothelial cells	3.86206	2.2349	0.997398	1.58904	1.21939	0.923003	2.87077	2.12323	0.994302	Yes
220758_s_at	ROBO4	Endothelial cells	3.15919	2.12509	1	1.51323	1.26297	0.931169	3.59865	2.65075	0.99906	Yes
221794_at	DOCK6	Endothelial cells	2.76528	1.54471	0.999883	1.54992	1.86503	0.969163	2.43747	1.49179	0.983035	No
222003_s_at	DOCK6	Endothelial cells	2.42107	1.80462	0.999927	0.959165	1.48702	0.950119	2.43747	1.49179	0.983035	No
222079_at	ERG	Endothelial cells	2.04611	3.05783	0.998377	0.360255	1.27261	0.857782	4.16357	1.30255	0.999885	No
222659_at	IPO11 /// IPO11-LRRC70	Endothelial cells	2.01024	1.64503	0.994415	NA	NA	NA	0.32073	0.655734	0.588432	No
222802_at	EDN1	Endothelial cells	5.83961	1.99452	0.998231	NA	NA	NA	5.10289	2.91733	0.996069	Yes
222822_s_at	MMRN2	Endothelial cells	3.30385	6.13109	0.99905	NA	NA	NA	2.8297	3.40028	0.997591	Yes
222856_at	APLN	Endothelial cells	2.99666	2.28442	0.998933	NA	NA	NA	2.63351	2.40342	0.992743	Yes
222885_at	EMCN	Endothelial cells	6.07254	4.1566	0.999883	NA	NA	NA	4.75228	2.60726	0.997801	Yes
222911_s_at	CXorf36	Endothelial cells	3.73544	3.12437	0.999942	NA	NA	NA	2.88226	3.11806	0.97288	Yes
223775_at	HHIP	Endothelial cells	6.18575	3.64902	0.999635	NA	NA	NA	6.38966	3.4956	0.994544	Yes
224013_s_at	SOX7	Endothelial cells	3.80813	1.83755	0.991345	NA	NA	NA	1.92839	1.01868	0.989764	No
225369_at	ESAM	Endothelial cells	3.86839	2.94741	0.998947	NA	NA	NA	4.15027	2.56141	0.997872	Yes
225728_at	SORBS2	Endothelial cells	4.97691	1.67465	0.980029	NA	NA	NA	2.80054	0.961235	0.94471	No
225728_at	SORBS2	Endothelial cells	4.97691	1.67465	0.980029	NA	NA	NA	0.555265	0.767759	0.79709	No
226028_at	ROBO4	Endothelial cells	6.43792	5.00889	1	NA	NA	NA	3.59865	2.65075	0.99906	Yes
226244_at	CLEC14A	Endothelial cells	4.53439	2.3488	1	NA	NA	NA	3.18606	2.29815	0.991344	Yes
226950_at	ACVRL1	Endothelial cells	5.15079	2.51579	1	NA	NA	NA	3.17259	2.0907	0.994076	Yes
226984_at	FGD5	Endothelial cells	3.09265	2.2211	0.999269	NA	NA	NA	3.39636	1.36207	0.998616	No
227410_at	FAM43A	Endothelial cells	4.44933	1.52219	0.999474	NA	NA	NA	3.39404	1.42239	0.989428	No
227652_at	FAM69B	Endothelial cells	2.9462	2.42714	1	NA	NA	NA	2.06687	1.4855	0.952017	No
227779_at	ECSCR	Endothelial cells	5.74925	4.09515	0.999503	NA	NA	NA	NA	NA	NA	No
227780_s_at	ECSCR	Endothelial cells	5.98761	4.53761	0.999225	NA	NA	NA	NA	NA	NA	No
227874_at	EMCN	Endothelial cells	5.17353	6.54415	0.999576	NA	NA	NA	4.75228	2.60726	0.997801	Yes
227923_at	SHANK3	Endothelial cells	3.90815	1.85228	0.999781	NA	NA	NA	2.08998	1.75867	0.987576	Yes
228339_at	ECSCR	Endothelial cells	6.15409	4.29775	0.999152	NA	NA	NA	NA	NA	NA	No
228342_s_at	ALPK3	Endothelial cells	2.80516	2.39174	0.979751	NA	NA	NA	1.58331	1.50003	0.978064	No
228421_s_at	EFEMP1	Endothelial cells	2.72929	1.75348	0.979898	NA	NA	NA	6.56084	1.16358	0.994168	No
228618_at	PEAR1	Endothelial cells	3.9648	1.74672	0.993684	NA	NA	NA	2.65919	2.00538	0.988501	Yes
229002_at	FAM69B	Endothelial cells	4.16946	1.748	0.999284	NA	NA	NA	2.06687	1.4855	0.952017	No
229759_s_at	VEPH1	Endothelial cells	3.29509	1.6203	0.971506	NA	NA	NA	3.94387	1.94719	0.981997	Yes
229910_at	SHE	Endothelial cells	4.8513	1.77166	0.99905	NA	NA	NA	2.58546	2.69674	0.99491	Yes
230040_at	ADAMTS18	Endothelial cells	2.97864	3.29496	0.982018	NA	NA	NA	1.94188	1.7043	0.909686	No
230132_at	PCAT19	Endothelial cells	3.77722	1.81832	0.99924	NA	NA	NA	NA	NA	NA	No
230135_at	HHIP	Endothelial cells	6.66265	2.81889	0.999532	NA	NA	NA	6.38966	3.4956	0.994544	Yes
230250_at	PTPRB	Endothelial cells	5.37598	2.10461	0.997105	NA	NA	NA	4.63965	1.62037	0.994625	Yes
230943_at	SOX17	Endothelial cells	4.18154	1.52405	0.985541	NA	NA	NA	1.01373	1.51403	0.950355	No
231947_at	MYCT1	Endothelial cells	5.74468	2.17536	1	NA	NA	NA	5.39142	3.83494	0.999456	Yes
232080_at	HECW2	Endothelial cells	3.93711	1.81077	0.991418	NA	NA	NA	3.16202	1.72337	0.99033	Yes
233924_s_at	EXOC6	Endothelial cells	3.27447	1.90119	0.986667	NA	NA	NA	1.66242	0.94709	0.890773	No
233980_s_at	VWF	Endothelial cells	2.25113	2.35882	0.984474	NA	NA	NA	4.63164	3.19419	0.99656	Yes
234144_at	NA	Endothelial cells	2.00595	1.84019	0.994766	NA	NA	NA	NA	NA	NA	No
235131_at	RHOJ	Endothelial cells	4.19508	2.01974	0.999649	NA	NA	NA	5.68619	1.38429	0.994351	No
235489_at	RHOJ	Endothelial cells	6.80318	1.62713	0.999547	NA	NA	NA	5.68619	1.38429	0.994351	No
236034_at	ANGPT2	Endothelial cells	4.00821	4.14836	0.99348	NA	NA	NA	3.99272	0.829934	0.985425	No
236262_at	MMRN2	Endothelial cells	5.14826	3.59888	0.999766	NA	NA	NA	2.8297	3.40028	0.997591	Yes
237261_at	ANGPT2	Endothelial cells	3.04534	4.65629	0.988494	NA	NA	NA	3.99272	0.829934	0.985425	No
237466_s_at	HHIP	Endothelial cells	7.13421	2.81639	0.999678	NA	NA	NA	6.38966	3.4956	0.994544	Yes
238169_at	NA	Endothelial cells	2.91734	5.83114	0.998611	NA	NA	NA	NA	NA	NA	No
238226_at	TMEM255B	Endothelial cells	2.56982	1.53955	0.998816	NA	NA	NA	2.32819	0.909222	0.983437	No
238323_at	TEAD2	Endothelial cells	2.61077	1.57296	0.977266	NA	NA	NA	1.87953	0.837399	0.944924	No
238905_at	RHOJ	Endothelial cells	4.67052	1.99148	0.999693	NA	NA	NA	5.68619	1.38429	0.994351	No
238906_s_at	RHOJ	Endothelial cells	5.46673	1.94065	0.999503	NA	NA	NA	5.68619	1.38429	0.994351	No
239942_at	GNG11	Endothelial cells	4.5706	1.78416	0.996316	NA	NA	NA	4.89417	1.29638	0.988561	No
241381_at	CXorf36	Endothelial cells	2.70699	2.46767	0.997822	NA	NA	NA	2.88226	3.11806	0.97288	Yes
241926_s_at	ERG	Endothelial cells	4.53304	3.6596	0.998801	NA	NA	NA	4.16357	1.30255	0.999885	No
243481_at	RHOJ	Endothelial cells	4.36767	1.79085	0.996827	NA	NA	NA	5.68619	1.38429	0.994351	No
244317_at	KIAA1324L	Endothelial cells	2.82768	1.72057	0.987061	NA	NA	NA	2.08597	0.890429	0.878839	No
244514_at	NA	Endothelial cells	2.13198	1.63233	0.990629	NA	NA	NA	NA	NA	NA	No
244825_at	SHROOM4	Endothelial cells	2.22681	2.35259	0.999532	NA	NA	NA	2.77217	1.15352	0.997748	No
1553139_s_at	PLXNA3	Fibroblasts	2.06878	1.71987	0.991516	NA	NA	NA	0.880835	0.800017	0.861486	No
1554685_a_at	CEMIP	Fibroblasts	3.06836	2.23178	0.982948	NA	NA	NA	5.10563	2.18824	0.981283	No
1554741_s_at	FGF7 /// KGFLP1 /// KGFLP2	Fibroblasts	5.06972	1.8128	0.992651	NA	NA	NA	3.79273	3.79843	0.966588	No
1554741_s_at	FGF7 /// KGFLP1 /// KGFLP2	Fibroblasts	5.06972	1.8128	0.992651	NA	NA	NA	3.52831	1.60902	0.96106	No
1554741_s_at	FGF7 /// KGFLP1 /// KGFLP2	Fibroblasts	5.06972	1.8128	0.992651	NA	NA	NA	1.85911	1.14452	0.944692	No
1554741_s_at	FGF7 /// KGFLP1 /// KGFLP2	Fibroblasts	5.06972	1.8128	0.992651	NA	NA	NA	1.46539	1.06721	0.926493	No
1554867_a_at	PRR16	Fibroblasts	2.71788	1.83203	0.984168	NA	NA	NA	1.32578	0.675136	0.958005	No
1555229_a_at	C1S	Fibroblasts	5.32801	1.52409	0.986903	NA	NA	NA	5.01185	1.83542	0.980359	No
1555724_s_at	TAGLN	Fibroblasts	5.88957	1.70892	0.991697	NA	NA	NA	3.35284	1.77003	0.979644	Yes
1555894_s_at	MTSS1L	Fibroblasts	2.17366	1.63933	0.988187	NA	NA	NA	1.62215	0.722813	0.907555	No
1556427_s_at	LRRN4CL	Fibroblasts	2.68303	1.97098	0.982736	NA	NA	NA	1.66661	0.858062	0.941007	No
201058_s_at	MYL9	Fibroblasts	6.13148	1.58477	0.988834	4.84648	1.40506	0.981323	2.88273	0.961276	0.976363	No
201852_x_at	COL3A1	Fibroblasts	7.92683	1.50071	0.98929	7.15425	1.73811	0.995742	4.63035	1.61126	0.985329	Yes
201893_x_at	DCN	Fibroblasts	7.0102	1.61614	0.994316	6.02847	2.32449	0.999421	6.66611	4.60475	0.985472	Yes
202273_at	PDGFRB	Fibroblasts	3.53324	2.00001	0.998537	2.27486	2.05265	0.992696	4.44377	1.49099	0.984787	No
202311_s_at	COL1A1	Fibroblasts	6.51887	1.63571	0.990424	4.14511	1.92265	0.988667	5.13257	1.76698	0.994905	Yes
202994_s_at	FBLN1	Fibroblasts	3.80636	1.56847	0.978081	3.07631	1.68146	0.99465	3.38447	1.11589	0.964764	No
202995_s_at	FBLN1	Fibroblasts	4.8121	1.56887	0.981156	4.31465	1.48159	0.991281	3.38447	1.11589	0.964764	No
203088_at	FBLN5	Fibroblasts	5.37109	1.81377	0.999035	3.47354	1.35663	0.976256	4.55572	2.00191	0.972184	No
203131_at	PDGFRA	Fibroblasts	6.3345	1.75429	0.986299	5.09398	1.55955	0.997494	4.85799	1.40262	0.982976	No
203425_s_at	IGFBP5	Fibroblasts	2.78228	2.01589	0.970689	3.30242	2.63912	0.984355	5.35559	1.12026	0.961319	No
203439_s_at	STC2	Fibroblasts	3.11096	1.68095	0.979364	2.00158	1.41143	0.964788	2.81611	1.13852	0.951227	No
203951_at	CNN1	Fibroblasts	3.82921	2.18571	0.984411	2.79831	1.51515	0.978358	2.18104	0.818874	0.904468	No
204037_at	LPAR1	Fibroblasts	3.53626	1.60526	0.988643	3.41421	1.59087	0.995971	2.43263	1.09449	0.909532	No
204284_at	PPP1R3C	Fibroblasts	5.41246	1.75376	0.993192	3.62127	2.26364	0.979652	2.45917	1.00183	0.964158	No
204298_s_at	LOX	Fibroblasts	6.67999	1.50148	0.983595	4.97162	1.6584	0.986053	5.3186	1.22759	0.980004	No
204932_at	TNFRSF11B	Fibroblasts	5.5416	1.99933	0.984168	2.14918	2.1398	0.983802	3.45955	1.12705	0.945722	No
204933_s_at	TNFRSF11B	Fibroblasts	5.64577	1.79302	0.974157	5.11122	2.29158	0.992602	3.45955	1.12705	0.945722	No
205547_s_at	TAGLN	Fibroblasts	6.63154	1.63811	0.98894	5.77734	1.58768	0.985716	3.35284	1.77003	0.979644	Yes
208747_s_at	C1S	Fibroblasts	5.52982	1.63079	0.993796	5.42438	1.28963	0.998801	5.01185	1.83542	0.980359	No
208851_s_at	THY1	Fibroblasts	5.10683	1.74065	0.997434	3.07367	1.17541	0.992454	4.32341	1.28393	0.985831	No
209156_s_at	COL6A2	Fibroblasts	6.49329	1.79648	0.999194	5.96919	1.27502	0.990338	2.38536	2.18647	0.973584	Yes
209335_at	DCN	Fibroblasts	6.11035	1.7656	0.991198	5.06887	3.00598	0.998612	6.66611	4.60475	0.985472	Yes
209356_x_at	EFEMP2	Fibroblasts	4.82458	1.50144	0.999618	3.74278	1.48175	0.994758	3.01597	1.39704	0.974938	No
210605_s_at	MFGE8	Fibroblasts	3.70382	2.11351	0.991601	2.88887	1.72105	0.985878	2.99271	0.951401	0.967371	No
211813_x_at	DCN	Fibroblasts	6.4785	1.84754	0.994571	5.79462	2.53623	0.999205	6.66611	4.60475	0.985472	Yes
211896_s_at	DCN	Fibroblasts	7.71092	1.74992	0.995133	7.38287	2.67633	0.999421	6.66611	4.60475	0.985472	Yes
211958_at	IGFBP5	Fibroblasts	4.47784	1.86347	0.975673	3.90154	2.44667	0.987104	5.35559	1.12026	0.961319	No
212067_s_at	C1R	Fibroblasts	4.28482	1.66801	0.988208	4.40662	1.2617	0.998356	3.51974	2.19005	0.979771	No
212091_s_at	COL6A1	Fibroblasts	5.35347	2.39765	0.999661	4.1593	1.58924	0.99085	3.22968	1.67185	0.982727	Yes
212670_at	ELN	Fibroblasts	3.88941	2.29286	0.987741	3.20443	2.54982	0.973278	0.826139	1.10564	0.853584	No
212937_s_at	COL6A1	Fibroblasts	4.02426	2.09777	0.995186	3.13257	1.70706	0.962726	3.22968	1.67185	0.982727	Yes
212938_at	COL6A1	Fibroblasts	3.25596	2.78757	0.99737	2.29487	1.9269	0.951784	3.22968	1.67185	0.982727	Yes
212940_at	COL6A1	Fibroblasts	3.82508	2.07108	0.995938	3.11249	1.71423	0.966729	3.22968	1.67185	0.982727	Yes
212942_s_at	CEMIP	Fibroblasts	6.25525	1.72885	0.985186	4.21516	1.73635	0.964303	5.10563	2.18824	0.981283	No
213001_at	ANGPTL2	Fibroblasts	3.3203	1.71397	0.986575	2.41737	1.97087	0.98767	2.67217	1.35664	0.938132	No
213004_at	ANGPTL2	Fibroblasts	3.49422	1.73332	0.983213	3.00894	2.06783	0.994421	2.67217	1.35664	0.938132	No
213059_at	CREB3L1	Fibroblasts	4.13175	1.79433	0.994464	1.63225	1.20434	0.968979	2.77505	1.04377	0.978023	No
213247_at	SVEP1	Fibroblasts	3.69331	2.5495	0.995005	2.14983	1.56681	0.966715	3.82317	2.01655	0.976357	No
213290_at	COL6A2	Fibroblasts	2.91428	2.09751	0.995843	2.15246	2.01864	0.988519	2.38536	2.18647	0.973584	Yes
213422_s_at	MXRA8	Fibroblasts	4.7434	1.80813	0.998303	3.07433	1.48187	0.991995	1.09525	1.15774	0.829274	No
213498_at	CREB3L1	Fibroblasts	2.34235	2.43441	0.994008	1.23746	1.37945	0.90214	2.77505	1.04377	0.978023	No
213640_s_at	LOX	Fibroblasts	4.96736	1.64689	0.983043	2.33881	1.78711	0.946583	5.3186	1.22759	0.980004	No
213661_at	PAMR1	Fibroblasts	4.26301	2.75809	0.994836	2.73669	2.50522	0.998423	5.14602	2.74317	0.973402	Yes
213675_at	PARVA	Fibroblasts	3.47526	1.53075	0.994655	1.94418	1.58897	0.989907	3.71309	0.988737	0.935219	No
213869_x_at	THY1	Fibroblasts	4.70996	1.51747	0.990021	3.60056	1.21005	0.995486	4.32341	1.28393	0.985831	No
214454_at	ADAMTS2	Fibroblasts	2.87677	1.72845	0.990498	1.37064	1.60034	0.982859	2.2262	1.27213	0.980917	No
214767_s_at	HSPB6	Fibroblasts	2.79802	1.91344	0.983436	1.31086	1.49895	0.849625	1.47943	1.62772	0.902595	No
217220_at	LOC100287387	Fibroblasts	2.08839	1.70603	0.971951	0.224447	1.12385	0.8712	NA	NA	NA	No
217430_x_at	COL1A1	Fibroblasts	4.69156	2.11876	0.995419	2.76264	1.52605	0.920871	5.13257	1.76698	0.994905	Yes
218468_s_at	GREM1	Fibroblasts	7.99467	1.81388	0.990679	6.34541	1.75852	0.997992	4.49512	1.66277	0.979543	Yes
218469_at	GREM1	Fibroblasts	7.94979	1.83682	0.990435	6.22888	2.06633	0.998747	4.49512	1.66277	0.979543	Yes
218934_s_at	HSPB7	Fibroblasts	3.50113	2.26646	0.991463	1.35977	0.930726	0.896413	1.10199	1.07644	0.87884	No
219025_at	CD248	Fibroblasts	4.06142	1.84712	0.997932	1.89317	1.22969	0.98767	3.21106	1.00684	0.934174	No
219514_at	ANGPTL2	Fibroblasts	3.07015	1.86335	0.986151	2.64078	2.20995	0.992871	2.67217	1.35664	0.938132	No
219561_at	COPZ2	Fibroblasts	3.10836	1.68514	0.989406	1.62106	1.40243	0.991349	2.48237	1.64003	0.950111	No
219729_at	PRRX2	Fibroblasts	2.53192	1.67349	0.990668	1.16867	1.32369	0.981646	0.399287	1.04112	0.757485	No
220014_at	PRR16	Fibroblasts	4.86263	1.57159	0.982577	2.59095	1.04083	0.96561	1.32578	0.675136	0.958005	No
220327_at	VGLL3	Fibroblasts	3.98672	1.66275	0.978303	0.770946	1.12694	0.97189	3.4936	1.02874	0.977237	No
220794_at	GREM2	Fibroblasts	4.0436	2.02391	0.97842	1.73648	3.04183	0.941637	1.15245	0.913286	0.842036	No
221447_s_at	GLT8D2	Fibroblasts	3.551	1.5902	0.985769	2.08507	1.69689	0.985824	3.71775	0.863242	0.983132	No
222899_at	ITGA11	Fibroblasts	3.51402	1.77436	0.979629	NA	NA	NA	3.37535	1.43605	0.95858	No
225241_at	CCDC80	Fibroblasts	4.6834	1.63447	0.982025	NA	NA	NA	5.17524	1.3036	0.981307	No
225242_s_at	CCDC80	Fibroblasts	6.40126	1.60739	0.992927	NA	NA	NA	5.17524	1.3036	0.981307	No
225867_at	VASN	Fibroblasts	3.26575	1.62009	0.993584	NA	NA	NA	1.81282	1.55739	0.979478	No
225975_at	PCDH18	Fibroblasts	5.29464	1.54077	0.991686	NA	NA	NA	5.02478	0.826903	0.974878	No
225977_at	PCDH18	Fibroblasts	3.36662	1.95998	0.989968	NA	NA	NA	5.02478	0.826903	0.974878	No
226304_at	HSPB6	Fibroblasts	3.07046	2.1491	0.985514	NA	NA	NA	1.47943	1.62772	0.902595	No
226311_at	ADAMTS2	Fibroblasts	4.8494	1.60504	0.988706	NA	NA	NA	2.2262	1.27213	0.980917	No
226522_at	PODN	Fibroblasts	2.16222	2.12109	0.979173	NA	NA	NA	1.93368	1.12281	0.876356	No
226769_at	FIBIN	Fibroblasts	4.46011	2.60429	0.993786	NA	NA	NA	1.98505	1.4657	0.926877	No
227061_at	LINC01279	Fibroblasts	6.36953	2.12622	0.992959	NA	NA	NA	NA	NA	NA	No
227300_at	TMEM119	Fibroblasts	3.70488	1.77709	0.981591	NA	NA	NA	2.79513	1.15768	0.907492	No
227340_s_at	RGMB	Fibroblasts	3.97544	1.59134	0.988059	NA	NA	NA	1.78664	1.21293	0.934247	No
227419_x_at	PLAC9	Fibroblasts	2.71274	1.76502	0.97176	NA	NA	NA	0.114389	0.774836	0.590179	No
227557_at	SCARF2	Fibroblasts	2.68831	1.6122	0.979194	NA	NA	NA	0.847066	0.541964	0.921037	No
229802_at	WISP1	Fibroblasts	3.97441	1.53311	0.979629	NA	NA	NA	1.7471	1.96289	0.950236	No
229831_at	CNTN3	Fibroblasts	5.19053	1.95479	0.992789	NA	NA	NA	1.73091	1.38474	0.889794	No
231001_at	FIBIN	Fibroblasts	2.56384	2.60831	0.991771	NA	NA	NA	1.98505	1.4657	0.926877	No
231766_s_at	COL12A1	Fibroblasts	6.4013	1.71823	0.992757	NA	NA	NA	5.7758	1.20211	0.993203	No
231879_at	COL12A1	Fibroblasts	6.29229	2.1531	0.997317	NA	NA	NA	5.7758	1.20211	0.993203	No
232224_at	MASP1	Fibroblasts	3.98295	3.10921	0.995408	NA	NA	NA	2.58845	1.96547	0.937456	No
233533_at	KRTAP1-5	Fibroblasts	4.29475	1.65333	0.987996	NA	NA	NA	3.20482	2.06956	0.965313	No
233533_at	KRTAP1-5	Fibroblasts	4.29475	1.65333	0.987996	NA	NA	NA	3.6498	2.5337	0.975253	No
234951_s_at	COL12A1	Fibroblasts	2.8845	2.09827	0.983627	NA	NA	NA	5.7758	1.20211	0.993203	No
235279_at	PARVA	Fibroblasts	2.8831	1.58774	0.997635	NA	NA	NA	3.71309	0.988737	0.935219	No
235504_at	GREM2	Fibroblasts	2.49687	3.11033	0.983001	NA	NA	NA	1.15245	0.913286	0.842036	No
235821_at	WISP1	Fibroblasts	2.66076	1.56234	0.977253	NA	NA	NA	1.7471	1.96289	0.950236	No
236640_at	LOC100507165	Fibroblasts	2.83138	1.72368	0.980255	NA	NA	NA	NA	NA	NA	No
243864_at	CCDC80	Fibroblasts	4.19048	2.09503	0.991771	NA	NA	NA	5.17524	1.3036	0.981307	No

## Sheet: Table S3
MCP Series	1			2			3
	Affymetrix HGU 133 Plus 2.0			Affymetrix HGU 133 A			Affymetrix HuGene 1.0 ST
	Number of markers	Number of datasets with positive samples	Number of positive samples	Number of markers	Number of datasets with positive samples	Number of positive samples	Number of markers	Number of datasets with positive samples	Number of positive samples	Number of common markers (probesets) series 1 and 2	P-value for enriched overlap	Number of common markers (symbols) series 1 and 3	P-value for enriched overlap	Number of common markers (symbols) series 2 and 3	P-value for enriched overlap	Number of common markers (symbols) in the three series	Number of features selected in series 1 that have a mapping in series 2	Percentage of features selected and mapped in series 1 that are also selected in series 2	Number of features selected in series 1 that have a mapping in series 3	Percentage of features selected and mapped in series 1 that are also selected in series 3	Reason for discarding the TM set (If relevant)
Activated CD4+ T cells	0	0	0	2	3	25	0	0	0	0	NA	0	NA	0	NA	NA	0	NA	0	NA	No markers identified
Activated Macrophages	15	1	12	52	1	3	0	0	0	2	0.000547162	0	1	0	NA	NA	8	25	14	0	Lack of appropriate controls
Activated Memory CD4 T cells	0	0	0	19	1	3	0	0	0	0	NA	0	NA	0	NA	NA	0	NA	0	NA	No markers identified
Activated T cells	19	1	5	8	3	25	0	0	0	0	1	0	1	0	NA	NA	9	0	12	0	Lack of appropriate controls
Alternatively Activated Macrophages	0	2	20	55	1	3	41	1	3	0	1	0	1	1	0.113689	0	0	NA	0	NA	No markers identified
B cells	117	8	44	79	8	130	65	6	91	52	2.80937e-104	15	2.55745e-24	14	2.60822e-21	11	58	89.6552	33	45.4545	Redundant with B cells lineage
B_derived	117	9	62	74	9	167	62	7	99	52	1.03271e-106	15	1.59269e-24	14	3.78967e-22	11	61	85.2459	33	45.4545
B_derived_antigen_experienced	9	3	13	10	3	29	38	1	6	0	1	0	1	1	0.024487	0	5	0	3	0	Lack of appropriate controls
Canonical CD4 Treg cells	5	6	65	2	1	6	8	1	4	0	1	0	1	0	1	0	0	NA	4	0	Lack of appropriate controls
CD4 T cells	2	20	282	1	11	288	1	17	927	0	1	0	1	0	1	0	0	NA	1	0	No markers identified
CD40 activated B cells	0	0	0	24	1	4	0	0	0	0	NA	0	NA	0	NA	NA	0	NA	0	NA	No markers identified
CD8 T cells	2	7	53	3	5	64	4	2	28	2	1.20876e-08	1	0.000161699	2	3.61143e-08	1	2	100	1	100
Cell_Lines	23	1	742	1	13	415	3	25	830	1	0.00103139	1	0.00338837	0	1	0	11	9.09091	19	5.26316	Too broad category
Central Memory CD4 T cells	1	2	7	0	0	0	0	0	0	0	1	0	1	0	NA	NA	1	0	1	0	Lack of appropriate controls
CXCR5+ Memory CD4 T cells	29	1	2	0	0	0	0	0	0	0	1	0	1	0	NA	NA	5	0	19	0	Lack of appropriate controls
Cytotoxic	12	11	97	10	6	81	13	4	64	5	4.34504e-15	7	7.88928e-23	7	1.0083e-21	5	9	55.5556	10	70
Dendritic cells	1	11	77	0	8	66	9	5	212	0	1	1	0.000377216	0	1	0	0	NA	1	100	Too broad category
Dermal Dendritic Cells	44	1	3	0	0	0	0	0	0	0	1	0	1	0	NA	NA	14	0	20	0	Lack of appropriate controls
Effector Memory CD4 T cells	3	1	2	0	0	0	1	1	18	0	1	0	1	0	NA	NA	1	0	3	0	Lack of appropriate controls
Effector Memory CD8 T cells	0	0	0	0	0	0	9	1	18	0	NA	0	NA	0	NA	NA	0	NA	0	NA	No markers identified
Effector Memory T cells	19	2	6	0	0	0	46	1	36	0	1	2	0.000543843	0	NA	NA	5	0	16	12.5	Lack of appropriate controls
Blood vessels	28	3	18	15	5	116	41	17	154	0	1	5	1.03331e-09	5	1.93669e-10	0	9	0	19	26.3158	Lack of appropriate controls (on validation series)
Eosinophils	232	2	7	30	2	3	0	0	0	6	5.39204e-07	0	1	0	NA	NA	66	9.09091	122	0	Too few positive samples
Fibroblast	96	5	50	80	3	48	22	7	213	29	8.41279e-50	14	2.17876e-30	13	6.8374e-26	8	60	48.3333	62	22.5806
Germinal center B cells	99	3	13	6	3	20	779	1	5	1	0.0262515	9	4.64991e-07	1	0.104947	0	27	3.7037	55	16.3636	Too few positive samples
Granulocyte	103	15	354	8	5	28	228	1	12	3	5.21012e-06	30	1.40116e-43	3	0.000109733	3	48	6.25	62	48.3871	Too broad category
Immature B cells	33	1	2	0	0	0	0	0	0	0	1	0	1	0	NA	NA	12	0	24	0	Lack of appropriate controls
Immature Dendritic cells	102	1	2	6	3	14	43	1	3	4	6.05617e-09	17	3.76197e-31	2	5.8625e-05	2	58	6.89655	73	23.2877	Lack of appropriate controls
Langerhans Cells	57	1	3	0	0	0	0	0	0	0	1	0	1	0	NA	NA	21	0	37	0	Lack of appropriate controls
Lymphatics	20	4	18	0	0	0	0	0	0	0	1	0	1	0	NA	NA	14	0	14	0	Lack of appropriate controls (on validation series)
Lymphoid	23	37	497	11	23	567	52	29	1134	7	1.48261e-19	11	9.24601e-26	5	2.82367e-11	4	13	53.8462	14	78.5714	Too broad category
Macrophages	4	6	75	8	7	164	5	9	141	0	1	1	0.00107735	0	1	0	2	0	2	50	No markers identified
Mast cell	283	1	4	62	1	4	0	0	0	20	2.62123e-23	0	1	0	NA	NA	124	16.129	161	0	Too few positive samples
Mature dendritic cells	0	0	0	9	1	6	0	0	0	0	NA	0	NA	0	NA	NA	0	NA	0	NA	No markers identified
Memory B cells	14	2	8	3	2	12	41	1	3	1	0.0018829	0	1	0	1	0	5	20	5	0	Too few positive samples
Memory CD4 T cells	1	3	27	4	2	38	0	2	30	0	1	0	1	0	1	0	0	NA	1	0	Lack of appropriate controls
Mono_macro	0	15	181	0	14	348	3	13	645	0	1	0	1	0	1	0	0	NA	0	NA	No markers identified
Monocyte_derived	10	20	225	9	17	406	16	18	857	2	6.5082e-06	4	1.28429e-11	4	1.97607e-10	2	6	33.3333	7	57.1429
Monocytes	5	11	106	0	9	184	11	5	504	0	1	1	0.00295937	0	1	0	3	0	4	25	No markers identified
Myeloid	106	30	579	26	19	434	61	18	869	14	1.06909e-26	30	1.18207e-61	15	8.19927e-32	12	73	19.1781	68	44.1176	Too broad category
Myeloid Dendritic Cells	7	6	44	3	6	58	9	5	212	3	1.89801e-11	1	0.00226086	0	1	0	6	50	5	20
Naive B cells	9	2	8	3	4	19	2	3	22	1	0.00121098	0	1	0	1	0	2	50	3	0	Too few positive samples
Naive CD4 T cells	4	2	6	0	0	0	4	3	18	0	1	0	1	0	NA	NA	1	0	3	0	Lack of appropriate controls
Naive T cells	4	1	5	0	0	0	0	0	0	0	1	0	1	0	NA	NA	2	0	3	0	Lack of appropriate controls
Neutrophils	90	10	299	55	5	21	0	0	0	19	9.7861e-33	0	NA	0	NA	NA	41	46.3415	51	NA
NK cells	16	4	30	25	1	15	8	2	36	9	6.17829e-24	5	5.28204e-16	3	1.10823e-07	3	12	75	8	62.5
NK_or_T	34	31	430	27	14	392	39	24	1035	18	3.50145e-47	14	1.75259e-33	13	3.85953e-29	10	23	78.2609	20	70	Too broad category
PBMC	287	58	754	67	35	973	136	44	1999	51	1.8274e-84	90	2.54111e-159	44	6.11722e-83	37	182	28.022	186	48.3871	Too broad category
Plasma cells	83	2	5	44	2	9	79	1	3	28	2.03778e-59	10	4.19866e-14	7	9.73805e-10	5	44	63.6364	28	35.7143	Too few positive samples
Plasmacytoid Dendritic Cells	178	1	5	28	2	8	0	0	0	11	1.07682e-16	0	1	0	NA	NA	64	17.1875	104	0	No markers identified
post Germinal-center B cells	0	0	0	4	1	8	0	0	0	0	NA	0	NA	0	NA	NA	0	NA	0	NA	No markers identified
Pre-GC B cells	0	0	0	2	1	2	0	0	0	0	NA	0	NA	0	NA	NA	0	NA	0	NA	No markers identified
Regulatory CD4 T cells	5	6	65	2	1	6	0	2	17	0	1	0	1	0	1	0	0	NA	4	0	Lack of appropriate controls
Resting B cells	0	0	0	7	1	4	0	0	0	0	NA	0	NA	0	NA	NA	0	NA	0	NA	No markers identified
Resting Memory CD4 T cells	0	0	0	8	1	3	0	0	0	0	NA	0	NA	0	NA	NA	0	NA	0	NA	No markers identified
Skin dendritic Cells	81	1	6	0	0	0	0	0	0	0	1	0	1	0	NA	NA	44	0	57	0	Lack of appropriate controls
Stromal cells	289	80	1194	2	44	1179	2	68	2378	1	0.0254492	2	0.000134308	1	0.000310306	1	197	0.507614	202	0.990099	Too broad category
T cells	24	29	400	15	14	377	25	22	999	10	7.0028e-28	11	1.35243e-29	9	9.47231e-23	8	16	62.5	15	73.3333
T gamma delta	0	2	14	1	1	2	0	0	0	0	1	0	1	0	NA	NA	0	NA	0	NA	No markers identified
T_Memory	14	3	31	7	2	38	21	2	48	0	1	2	9.93796e-05	3	1.10823e-07	0	2	0	9	22.2222	Lack of appropriate controls
Th1	0	2	15	0	4	17	0	2	6	0	1	0	1	0	1	0	0	NA	0	NA	No markers identified
Th17	87	1	18	0	0	0	0	6	82	0	1	0	1	0	NA	NA	33	0	64	0	Lack of appropriate controls
Th1Th17	1	1	4	0	0	0	0	0	0	0	1	0	1	0	NA	NA	1	0	1	0	Lack of appropriate controls
Th2	2	1	12	0	3	14	6	1	2	0	1	0	1	0	1	0	0	NA	1	0	Lack of appropriate controls
Type 1 regulatory cells	0	0	0	0	0	0	3	1	13	0	NA	0	NA	0	NA	NA	0	NA	0	NA	No markers identified
Vessels	130	7	36	15	5	116	41	17	154	7	1.16067e-12	34	1.15396e-75	5	1.93669e-10	4	66	10.6061	84	40.4762
White Blood Cells	336	68	1108	72	37	1015	136	44	2011	58	1.32526e-94	94	1.46631e-163	45	2.12791e-84	40	210	27.619	211	44.5498	Too broad category

## Sheet: Table S4
Microenvironment cell populations dataset. Validation series 1. Affymetrix 133 A
Sample.ID	Dataset.ID	Reported phenotype	Recoded phenotype
GSM565269	GSE22886	CD8Tcell-N0-1 [HG-U133A]	CD8 T cells
GSM565270	GSE22886	CD8Tcell-N0-2 [HG-U133A]	CD8 T cells
GSM565271	GSE22886	CD8Tcell-N0-3 [HG-U133A]	CD8 T cells
GSM565272	GSE22886	CD8Tcell-N0-4 [HG-U133A]	CD8 T cells
GSM565273	GSE22886	CD4Tcell-N0-1 [HG-U133A]	CD4 T cells
GSM565274	GSE22886	CD4Tcell-N0-2 [HG-U133A]	CD4 T cells
GSM565275	GSE22886	CD4Tcell-N0-3 [HG-U133A]	CD4 T cells
GSM565276	GSE22886	CD4Tcell-Th1-restimulated12hour-1 [HG-U133A]	Th1
GSM565277	GSE22886	CD4Tcell-Th1-restimulated12hour-2 [HG-U133A]	Th1
GSM565278	GSE22886	CD4Tcell-Th1-restimulated48hour-1 [HG-U133A]	Th1
GSM565279	GSE22886	CD4Tcell-Th1-restimulated48hour-2 [HG-U133A]	Th1
GSM565280	GSE22886	CD4Tcell-Th1-restimulated48hour-3 [HG-U133A]	Th1
GSM565281	GSE22886	CD4Tcell-Th2-restimulated12hour-1 [HG-U133A]	Th2
GSM565282	GSE22886	CD4Tcell-Th2-restimulated12hour-2 [HG-U133A]	Th2
GSM565283	GSE22886	CD4Tcell-Th2-restimulated12hour-3 [HG-U133A]	Th2
GSM565284	GSE22886	CD4Tcell-Th2-restimulated48hour-1 [HG-U133A]	Th2
GSM565285	GSE22886	CD4Tcell-Th2-restimulated48hour-2 [HG-U133A]	Th2
GSM565286	GSE22886	CD4Tcell-Th2-restimulated48hour-3 [HG-U133A]	Th2
GSM565287	GSE22886	MemoryTcell-RO-unactivated-1 [HG-U133A]	Resting Memory CD4 T cells
GSM565288	GSE22886	MemoryTcell-RO-unactivated-2 [HG-U133A]	Resting Memory CD4 T cells
GSM565289	GSE22886	MemoryTcell-RO-unactivated-3 [HG-U133A]	Resting Memory CD4 T cells
GSM565290	GSE22886	MemoryTcell-RO-activated-1 [HG-U133A]	Activated Memory CD4 T cells
GSM565291	GSE22886	MemoryTcell-RO-activated-2 [HG-U133A]	Activated Memory CD4 T cells
GSM565292	GSE22886	MemoryTcell-RO-activated-3 [HG-U133A]	Activated Memory CD4 T cells
GSM565293	GSE22886	NKcell-control-1 [HG-U133A]	NK cells
GSM565294	GSE22886	NKcell-control-2 [HG-U133A]	NK cells
GSM565295	GSE22886	NKcell-control-3 [HG-U133A]	NK cells
GSM565296	GSE22886	NKcell-control-4 [HG-U133A]	NK cells
GSM565297	GSE22886	NKcell-IL2stimulated-1 [HG-U133A]	NK cells
GSM565298	GSE22886	NKcell-IL2stimulated-2 [HG-U133A]	NK cells
GSM565299	GSE22886	NKcell-IL2stimulated-3 [HG-U133A]	NK cells
GSM565300	GSE22886	NKcell-IL2stimulated-4 [HG-U133A]	NK cells
GSM565301	GSE22886	NKcell-IL2stimulated-5 [HG-U133A]	NK cells
GSM565302	GSE22886	NKcell-IL15stimulated-1 [HG-U133A]	NK cells
GSM565303	GSE22886	NKcell-IL15stimulated-2 [HG-U133A]	NK cells
GSM565304	GSE22886	NKcell-IL15stimulated-3 [HG-U133A]	NK cells
GSM565305	GSE22886	NKcell-IL15stimulated-4 [HG-U133A]	NK cells
GSM565306	GSE22886	NKcell-IL15stimulated-5 [HG-U133A]	NK cells
GSM565307	GSE22886	NKcell-IL15stimulated-6 [HG-U133A]	NK cells
GSM565308	GSE22886	Bcell-naive-1 [HG-U133A]	Naive B cells
GSM565309	GSE22886	Bcell-naive-2 [HG-U133A]	Naive B cells
GSM565310	GSE22886	Bcell-naive-3 [HG-U133A]	Naive B cells
GSM565311	GSE22886	Bcell-naive-4 [HG-U133A]	Naive B cells
GSM565312	GSE22886	Bcell-naive-5 [HG-U133A]	Naive B cells
GSM565313	GSE22886	Bcell-naive-6 [HG-U133A]	Naive B cells
GSM565314	GSE22886	Bcell-naive-7 [HG-U133A]	Naive B cells
GSM565315	GSE22886	Bcell-Memory_IgG_IgA-1 [HG-U133A]	Memory B cells
GSM565316	GSE22886	Bcell-Memory_IgG_IgA-2 [HG-U133A]	Memory B cells
GSM565317	GSE22886	Bcell-Memory_IgG_IgA-3 [HG-U133A]	Memory B cells
GSM565318	GSE22886	Bcell-Memory_IgG_IgA-4 [HG-U133A]	Memory B cells
GSM565319	GSE22886	Bcell-Memory_IgM-1 [HG-U133A]	Memory B cells
GSM565320	GSE22886	Bcell-Memory_IgM-2 [HG-U133A]	Memory B cells
GSM565321	GSE22886	Bcell-Memory_IgM-3 [HG-U133A]	Memory B cells
GSM565322	GSE22886	Bcell-Memory_IgM-4 [HG-U133A]	Memory B cells
GSM565323	GSE22886	PlasmaCell-FromPBMC-1 [HG-U133A]	Plasma cells
GSM565324	GSE22886	PlasmaCell-FromPBMC-2 [HG-U133A]	Plasma cells
GSM565325	GSE22886	PlasmaCell-FromPBMC-3 [HG-U133A]	Plasma cells
GSM565326	GSE22886	PlasmaCell-FromBoneMarrow-1 [HG-U133A]	Plasma cells
GSM565327	GSE22886	PlasmaCell-FromBoneMarrow-2 [HG-U133A]	Plasma cells
GSM565328	GSE22886	PlasmaCell-FromBoneMarrow-3 [HG-U133A]	Plasma cells
GSM565329	GSE22886	PlasmaCell-FromBoneMarrow-4 [HG-U133A]	Plasma cells
GSM565330	GSE22886	Monocyte-Day0-1 [HG-U133A]	Monocytes
GSM565331	GSE22886	Monocyte-Day0-2 [HG-U133A]	Monocytes
GSM565332	GSE22886	Monocyte-Day0-3 [HG-U133A]	Monocytes
GSM565333	GSE22886	Monocyte-Day0-4 [HG-U133A]	Monocytes
GSM565334	GSE22886	Monocyte-Day0-5 [HG-U133A]	Monocytes
GSM565335	GSE22886	Monocyte-Day0-6 [HG-U133A]	Monocytes
GSM565336	GSE22886	Monocyte-Day0-7 [HG-U133A]	Monocytes
GSM565337	GSE22886	Monocyte-Day0-8 [HG-U133A]	Monocytes
GSM565338	GSE22886	Monocyte-Day0-9 [HG-U133A]	Monocytes
GSM565339	GSE22886	Monocyte-Day0-10 [HG-U133A]	Monocytes
GSM565340	GSE22886	Monocyte-Day0-11 [HG-U133A]	Monocytes
GSM565341	GSE22886	Monocyte-Day0-12 [HG-U133A]	Monocytes
GSM565342	GSE22886	Monocyte-Day1-1 [HG-U133A]	Monocytes
GSM565343	GSE22886	Monocyte-Day1-2 [HG-U133A]	Monocytes
GSM565344	GSE22886	Monocyte-Day1-3 [HG-U133A]	Monocytes
GSM565345	GSE22886	Monocyte-Day1-4 [HG-U133A]	Monocytes
GSM565346	GSE22886	Monocyte-Day1-5 [HG-U133A]	Monocytes
GSM565347	GSE22886	Monocyte-Day1-6 [HG-U133A]	Monocytes
GSM565348	GSE22886	Monocyte-Day1-7 [HG-U133A]	Monocytes
GSM565349	GSE22886	Monocyte-Day1-8 [HG-U133A]	Monocytes
GSM565350	GSE22886	Monocyte-Day1-9 [HG-U133A]	Monocytes
GSM565351	GSE22886	Monocyte-Day1-10 [HG-U133A]	Monocytes
GSM565352	GSE22886	Monocyte-Day1-11 [HG-U133A]	Monocytes
GSM565353	GSE22886	Monocyte-Day1-12 [HG-U133A]	Monocytes
GSM565354	GSE22886	Monocyte-Day7-1 [HG-U133A]	Monocytes
GSM565355	GSE22886	Monocyte-Day7-2 [HG-U133A]	Monocytes
GSM565356	GSE22886	Monocyte-Day7-3 [HG-U133A]	Monocytes
GSM565357	GSE22886	Monocyte-Day7-4 [HG-U133A]	Monocytes
GSM565358	GSE22886	Monocyte-Day7-5 [HG-U133A]	Monocytes
GSM565359	GSE22886	Monocyte-Day7-6 [HG-U133A]	Monocytes
GSM565360	GSE22886	Monocyte-Day7-7 [HG-U133A]	Monocytes
GSM565361	GSE22886	Monocyte-Day7-8 [HG-U133A]	Monocytes
GSM565362	GSE22886	Monocyte-Day7-9 [HG-U133A]	Monocytes
GSM565363	GSE22886	Monocyte-Day7-10 [HG-U133A]	Monocytes
GSM565364	GSE22886	Monocyte-Day7-11 [HG-U133A]	Monocytes
GSM565365	GSE22886	Monocyte-Day7-12 [HG-U133A]	Monocytes
GSM565366	GSE22886	DendriticCell-Control-1 [HG-U133A]	Myeloid Dendritic Cells
GSM565367	GSE22886	DendriticCell-Control-2 [HG-U133A]	Myeloid Dendritic Cells
GSM565368	GSE22886	DendriticCell-Control-3 [HG-U133A]	Myeloid Dendritic Cells
GSM565369	GSE22886	DendriticCell-Control-4 [HG-U133A]	Myeloid Dendritic Cells
GSM565370	GSE22886	DendriticCell-Control-5 [HG-U133A]	Myeloid Dendritic Cells
GSM565371	GSE22886	DendriticCell-Control-6 [HG-U133A]	Myeloid Dendritic Cells
GSM565372	GSE22886	DendriticCell-LPSstimulated-1 [HG-U133A]	Myeloid Dendritic Cells
GSM565373	GSE22886	DendriticCell-LPSstimulated-2 [HG-U133A]	Myeloid Dendritic Cells
GSM565374	GSE22886	DendriticCell-LPSstimulated-3 [HG-U133A]	Myeloid Dendritic Cells
GSM565375	GSE22886	DendriticCell-LPSstimulated-4 [HG-U133A]	Myeloid Dendritic Cells
GSM565376	GSE22886	DendriticCell-LPSstimulated-5 [HG-U133A]	Myeloid Dendritic Cells
GSM565377	GSE22886	DendriticCell-LPSstimulated-6 [HG-U133A]	Myeloid Dendritic Cells
GSM565378	GSE22886	Neutrophil-Resting-1 [HG-U133A]	Neutrophils
GSM565379	GSE22886	Neutrophil-Resting-2 [HG-U133A]	Neutrophils
GSM565380	GSE22886	Neutrophil-Resting-3 [HG-U133A]	Neutrophils
GSM565381	GSE22886	Neutrophil-Resting-4 [HG-U133A]	Neutrophils
GSM565382	GSE22886	Neutrophil-Resting-5 [HG-U133A]	Neutrophils
GSM60699	GSE2770	Th cells_no treatment_0h_replicate 1a (U133A)	CD4 T cells
GSM60700	GSE2770	Th cells_antiCD3+antiCD28+IL4+TGFbeta_2h_replicate 1a (U133A)	Activated CD4+ T cells
GSM60701	GSE2770	Th cells_antiCD3+antiCD28+IL4+TGFbeta_6h_replicate 1a (U133A)	Activated CD4+ T cells
GSM60702	GSE2770	Th cells_antiCD3+antiCD28_2h_replicate 1a (U133A)	Activated CD4+ T cells
GSM60703	GSE2770	Th cells_antiCD3+antiCD28_6h_replicate 1a (U133A)	Activated CD4+ T cells
GSM60704	GSE2770	Th cells_antiCD3+antiCD28+IL12_2h_replicate 1a (U133A)	Th1
GSM60705	GSE2770	Th cells_antiCD3+antiCD28+IL12_6h_replicate 1a (U133A)	Th1
GSM60706	GSE2770	Th cells_antiCD3+antiCD28+IL12+TGFbeta_2h_replicate 1a (U133A)	Activated CD4+ T cells
GSM60707	GSE2770	Th cells_antiCD3+antiCD28+IL12+TGFbeta_6h_replicate 1a (U133A)	Activated CD4+ T cells
GSM60708	GSE2770	Th cells_antiCD3+antiCD28+IL4_2h_replicate 1a (U133A)	Th2
GSM60709	GSE2770	Th cells_antiCD3+antiCD28+IL4_6h_replicate 1a (U133A)	Th2
GSM60710	GSE2770	Th cells_no treatment_0h_replicate 1b (U133A)	CD4 T cells
GSM60711	GSE2770	Th cells_antiCD3+antiCD28+IL12_48h_replicate 1b (U133A)	Th1
GSM60712	GSE2770	Th cells_antiCD3+antiCD28+IL12+TGFbeta_48h_replicate 1b (U133A)	Activated CD4+ T cells
GSM60713	GSE2770	Th cells_antiCD3+antiCD28+IL4_48h_replicate 1b (U133A)	Th2
GSM60714	GSE2770	Th cells_antiCD3+antiCD28+IL4+TGFbeta_48h_replicate 1b (U133A)	Activated CD4+ T cells
GSM60715	GSE2770	Th cells_antiCD3+antiCD28_48h_replicate 1b (U133A)	Activated CD4+ T cells
GSM60716	GSE2770	Th cells_no treatment_0h_replicate 2b (U133A)	CD4 T cells
GSM60717	GSE2770	Th cells_antiCD3+antiCD28_48h_replicate 2b (U133A)	Activated CD4+ T cells
GSM60718	GSE2770	Th cells_antiCD3+antiCD28+IL12_48h_replicate 2b (U133A)	Th1
GSM60719	GSE2770	Th cells_antiCD3+antiCD28+IL4_48h_replicate 2b (U133A)	Th2
GSM60720	GSE2770	Th cells_antiCD3+antiCD28+IL12+TGFbeta_48h_replicate 2b (U133A)	Activated CD4+ T cells
GSM60721	GSE2770	Th cells_antiCD3+antiCD28+IL4+TGFbeta_48h_replicate 2b (U133A)	Activated CD4+ T cells
GSM60722	GSE2770	Th cells_no treatment_0h_replicate 2a (U133A)	CD4 T cells
GSM60723	GSE2770	Th cells_antiCD3+antiCD28+IL12+TGFbeta_6h_replicate 2a (U133A)	Activated CD4+ T cells
GSM60724	GSE2770	Th cells_antiCD3+antiCD28+IL4_6h_replicate 2a (U133A)	Th2
GSM60725	GSE2770	Th cells_antiCD3+antiCD28+IL4+TGFbeta_6h_replicate 2a (U133A)	Activated CD4+ T cells
GSM60726	GSE2770	Th cells_antiCD3+antiCD28_2h_replicate 2a (U133A)	Activated CD4+ T cells
GSM60727	GSE2770	Th cells_antiCD3+antiCD28_6h_replicate 2a (U133A)	Activated CD4+ T cells
GSM60728	GSE2770	Th cells_antiCD3+antiCD28+IL12_6h_replicate 2a (U133A)	Th1
GSM60729	GSE2770	Th cells_antiCD3+antiCD28+IL12+TGFbeta_2h_replicate 2a (U133A)	Activated CD4+ T cells
GSM60730	GSE2770	Th cells_antiCD3+antiCD28+IL4_2h_replicate 2a (U133A)	Th2
GSM60731	GSE2770	Th cells_antiCD3+antiCD28+IL4+TGFbeta_2h_replicate 2a (U133A)	Activated CD4+ T cells
GSM60732	GSE2770	Th cells_antiCD3+antiCD28+IL12_2h_replicate 2a (U133A)	Th1
GSM1068108	GSE43677	MPI-910_GC_B_cells	Germinal center B cells
GSM1068109	GSE43677	MPI-911_GC_B_cells	Germinal center B cells
GSM1068110	GSE43677	MPI-912_GC_B_cells	Germinal center B cells
GSM1068111	GSE43677	MPI-913_GC_B_cells	Germinal center B cells
GSM1068112	GSE43677	MPI-914_GC_B_cells	Germinal center B cells
GSM1068113	GSE43677	MPI-915_GC_B_cells	Germinal center B cells
GSM1068114	GSE43677	MPI-916_GC_B_cells	Germinal center B cells
GSM1068115	GSE43677	MPI-917_GC_B_cells	Germinal center B cells
GSM1068116	GSE43677	MPI-918_GC_B_cells	Germinal center B cells
GSM1068117	GSE43677	MPI-919_GC_B_cells	Germinal center B cells
GSM1068118	GSE43677	MPI-920_GC_B_cells	Germinal center B cells
GSM1068119	GSE43677	MPI-921_GC_B_cells	Germinal center B cells
GSM1068120	GSE43677	MPI-922_GC_B_cells	Germinal center B cells
GSM1068121	GSE43677	MPI-923_naive_B_cells	Naive B cells
GSM1068122	GSE43677	MPI-924_naive_B_cells	Naive B cells
GSM1068123	GSE43677	MPI-925_naive_B_cells	Naive B cells
GSM1068124	GSE43677	MPI-926_naive_B_cells	Naive B cells
GSM1068125	GSE43677	MPI-927_naive_B_cells	Naive B cells
GSM1068126	GSE43677	MPI-928_naive_B_cells	Naive B cells
GSM1068127	GSE43677	MPI-929_naive_B_cells	Naive B cells
GSM1068128	GSE43677	MPI-930_post_GC_B_cells	post Germinal-center B cells
GSM1068129	GSE43677	MPI-931_post_GC_B_cells	post Germinal-center B cells
GSM1068130	GSE43677	MPI-932_post_GC_B_cells	post Germinal-center B cells
GSM1068131	GSE43677	MPI-933_post_GC_B_cells	post Germinal-center B cells
GSM1068132	GSE43677	MPI-934_post_GC_B_cells	post Germinal-center B cells
GSM1068133	GSE43677	MPI-935_post_GC_B_cells	post Germinal-center B cells
GSM1068134	GSE43677	MPI-936_post_GC_B_cells	post Germinal-center B cells
GSM1068135	GSE43677	MPI-937_post_GC_B_cells	post Germinal-center B cells
GSM219456	GSE8835	CLL1-CD4	CD4 T cells
GSM219457	GSE8835	CLL2-CD4	CD4 T cells
GSM219458	GSE8835	CLL3-CD4	CD4 T cells
GSM219459	GSE8835	CLL4-CD4	CD4 T cells
GSM219460	GSE8835	CLL5-CD4	CD4 T cells
GSM219461	GSE8835	CLL6-CD4	CD4 T cells
GSM219462	GSE8835	CLL7-CD4	CD4 T cells
GSM219463	GSE8835	CLL8-CD4	CD4 T cells
GSM219464	GSE8835	CLL9-CD4	CD4 T cells
GSM219465	GSE8835	CLL10-CD4	CD4 T cells
GSM219466	GSE8835	CLL11-CD4	CD4 T cells
GSM219467	GSE8835	CLL12-CD4	CD4 T cells
GSM219468	GSE8835	CLL13-CD4	CD4 T cells
GSM219469	GSE8835	CLL14-CD4	CD4 T cells
GSM219470	GSE8835	CLL15-CD4	CD4 T cells
GSM219471	GSE8835	CLL16-CD4	CD4 T cells
GSM219472	GSE8835	CLL19-CD4	CD4 T cells
GSM219473	GSE8835	CLL20-CD4	CD4 T cells
GSM219474	GSE8835	CLL21-CD4	CD4 T cells
GSM219475	GSE8835	CLL22-CD4	CD4 T cells
GSM219476	GSE8835	CLL23-CD4	CD4 T cells
GSM219477	GSE8835	CLL24-CD4	CD4 T cells
GSM219478	GSE8835	Healthy1-CD4	CD4 T cells
GSM219479	GSE8835	Healthy2-CD4	CD4 T cells
GSM219480	GSE8835	Healthy3-CD4	CD4 T cells
GSM219481	GSE8835	Healthy4-CD4	CD4 T cells
GSM219482	GSE8835	Healthy5-CD4	CD4 T cells
GSM219483	GSE8835	Healthy6-CD4	CD4 T cells
GSM219484	GSE8835	Healthy7-CD4	CD4 T cells
GSM219485	GSE8835	Healthy8-CD4	CD4 T cells
GSM219486	GSE8835	Healthy9-CD4	CD4 T cells
GSM219487	GSE8835	Healthy10-CD4	CD4 T cells
GSM219488	GSE8835	Healthy11-CD4	CD4 T cells
GSM219489	GSE8835	Healthy12-CD4	CD4 T cells
GSM219490	GSE8835	CLL1-CD8	CD8 T cells
GSM219491	GSE8835	CLL2-CD8	CD8 T cells
GSM219492	GSE8835	CLL3-CD8	CD8 T cells
GSM219493	GSE8835	CLL4-CD8	CD8 T cells
GSM219494	GSE8835	CLL5-CD8	CD8 T cells
GSM219495	GSE8835	CLL6-CD8	CD8 T cells
GSM219496	GSE8835	CLL7-CD8	CD8 T cells
GSM219497	GSE8835	CLL8-CD8	CD8 T cells
GSM219498	GSE8835	CLL9-CD8	CD8 T cells
GSM219499	GSE8835	CLL10-CD8	CD8 T cells
GSM219500	GSE8835	CLL11-CD8	CD8 T cells
GSM219501	GSE8835	CLL12-CD8	CD8 T cells
GSM219502	GSE8835	CLL13-CD8	CD8 T cells
GSM219503	GSE8835	CLL14-CD8	CD8 T cells
GSM219504	GSE8835	CLL15-CD8	CD8 T cells
GSM219505	GSE8835	CLL16-CD8	CD8 T cells
GSM219506	GSE8835	CLL17-CD8	CD8 T cells
GSM219507	GSE8835	CLL18-CD8	CD8 T cells
GSM219508	GSE8835	CLL19-CD8	CD8 T cells
GSM219509	GSE8835	CLL20-CD8	CD8 T cells
GSM219510	GSE8835	Healthy1-CD8	CD8 T cells
GSM219511	GSE8835	Healthy2-CD8	CD8 T cells
GSM219512	GSE8835	Healthy3-CD8	CD8 T cells
GSM219513	GSE8835	Healthy4-CD8	CD8 T cells
GSM219514	GSE8835	Healthy5-CD8	CD8 T cells
GSM219515	GSE8835	Healthy6-CD8	CD8 T cells
GSM219516	GSE8835	Healthy7-CD8	CD8 T cells
GSM219517	GSE8835	Healthy8-CD8	CD8 T cells
GSM219518	GSE8835	Healthy9-CD8	CD8 T cells
GSM219519	GSE8835	Healthy10-CD8	CD8 T cells
GSM219520	GSE8835	Healthy11-CD8	CD8 T cells
GSM219521	GSE8835	Healthy12-CD8	CD8 T cells
GSM209847	GSE8921	Monocytes	Monocytes
GSM225347	GSE8921	Monocytes	Monocytes
GSM225348	GSE8921	Monocytes	Monocytes
GSM225349	GSE8921	Monocytes	Monocytes
GSM225350	GSE8921	Monocytes	Monocytes
GSM225351	GSE8921	Monocytes	Monocytes
GSM225353	GSE8921	Monocytes	Monocytes
GSM225354	GSE8921	Monocytes	Monocytes
GSM225355	GSE8921	Monocytes	Monocytes
GSM225356	GSE8921	Monocytes	Monocytes
GSM225357	GSE8921	Monocytes	Monocytes
GSM225358	GSE8921	Monocytes	Monocytes
GSM225360	GSE8921	Monocytes	Monocytes
GSM225361	GSE8921	Monocytes	Monocytes
GSM225364	GSE8921	Monocytes	Monocytes
GSM225366	GSE8921	Monocytes	Monocytes
GSM225367	GSE8921	Monocytes	Monocytes
GSM225368	GSE8921	Monocytes	Monocytes
GSM225369	GSE8921	Monocytes	Monocytes
GSM225370	GSE8921	Monocytes	Monocytes
GSM225372	GSE8921	Monocytes	Monocytes
GSM225373	GSE8921	Monocytes	Monocytes
GSM225374	GSE8921	Monocytes	Monocytes
GSM225376	GSE8921	Monocytes	Monocytes
GSM225377	GSE8921	Monocytes	Monocytes
GSM225378	GSE8921	Monocytes	Monocytes
GSM225380	GSE8921	Monocytes	Monocytes
GSM225645	GSE8921	Monocytes	Monocytes
GSM225649	GSE8921	Monocytes	Monocytes
GSM225651	GSE8921	Monocytes	Monocytes
GSM225653	GSE8921	Monocytes	Monocytes
GSM225654	GSE8921	Monocytes	Monocytes
GSM225655	GSE8921	Monocytes	Monocytes
GSM225656	GSE8921	Monocytes	Monocytes
GSM225657	GSE8921	Monocytes	Monocytes
GSM225658	GSE8921	Monocytes	Monocytes
GSM225659	GSE8921	Monocytes	Monocytes
GSM225660	GSE8921	Monocytes	Monocytes
GSM225661	GSE8921	Monocytes	Monocytes
GSM225663	GSE8921	Monocytes	Monocytes
GSM225712	GSE8921	Monocytes	Monocytes
GSM225860	GSE8921	Monocytes	Monocytes
GSM225867	GSE8921	Monocytes	Monocytes
GSM225871	GSE8921	Monocytes	Monocytes
GSM225875	GSE8921	Monocytes	Monocytes
GSM225878	GSE8921	Monocytes	Monocytes
GSM225881	GSE8921	Monocytes	Monocytes
GSM225885	GSE8921	Monocytes	Monocytes
GSM225887	GSE8921	Monocytes	Monocytes
GSM181251	GSE7497	Tcell_TGFb_8h_rep1	CD4 T cells
GSM181252	GSE7497	Tcell_TGFb_8h_rep2	CD4 T cells
GSM181320	GSE7497	Tcell_TGFb_8h_rep3	CD4 T cells
GSM181321	GSE7497	Tcell_TGFb_0h_rep1	CD4 T cells
GSM181322	GSE7497	Tcell_TGFb_0h_rep2	CD4 T cells
GSM181323	GSE7497	Tcell_TGFb_0h_rep3	CD4 T cells
GSM181324	GSE7497	Tcell_TGFb_0h_rep4	CD4 T cells
GSM181325	GSE7497	Tcell_TGFb_0h_rep5	CD4 T cells
GSM181326	GSE7497	Tcell_TGFb_0h_rep6	CD4 T cells
GSM181327	GSE7497	Tcell_TGFb_0h_rep7	CD4 T cells
GSM181328	GSE7497	Tcell_TGFb_0h_rep8	CD4 T cells
GSM181329	GSE7497	Tcell_TGFb_0h_rep9	CD4 T cells
GSM181330	GSE7497	Tcell_TGFb_0h_rep10	CD4 T cells
GSM181331	GSE7497	Tcell_TGFb_2h_rep1	CD4 T cells
GSM181332	GSE7497	Tcell_TGFb_2h_rep2	CD4 T cells
GSM181333	GSE7497	Tcell_TGFb_2h_rep3	CD4 T cells
GSM129729	GSE5580	Leukocytes	White Blood Cells
GSM129730	GSE5580	Monocytes	Monocytes
GSM129731	GSE5580	CD3+ T cells	T cells
GSM129732	GSE5580	Leukocytes	White Blood Cells
GSM129733	GSE5580	Monocytes	Monocytes
GSM129734	GSE5580	CD3+ T cells	T cells
GSM129735	GSE5580	Leukocytes	White Blood Cells
GSM129736	GSE5580	Monocytes	Monocytes
GSM129737	GSE5580	CD3+ T cells	T cells
GSM129738	GSE5580	Leukocytes	White Blood Cells
GSM129739	GSE5580	Monocytes	Monocytes
GSM129740	GSE5580	CD3+ T cells	T cells
GSM129741	GSE5580	Leukocytes	White Blood Cells
GSM129742	GSE5580	Monocytes	Monocytes
GSM129743	GSE5580	CD3+ T cells	T cells
GSM129744	GSE5580	Leukocytes	White Blood Cells
GSM129745	GSE5580	Monocytes	Monocytes
GSM129746	GSE5580	CD3+ T cells	T cells
GSM129747	GSE5580	Leukocytes	White Blood Cells
GSM129748	GSE5580	Monocytes	Monocytes
GSM129749	GSE5580	CD3+ T cells	T cells
GSM129750	GSE5580	Leukocytes	White Blood Cells
GSM129751	GSE5580	Monocytes	Monocytes
GSM129752	GSE5580	CD3+ T cells	T cells
GSM129753	GSE5580	Leukocytes	White Blood Cells
GSM129754	GSE5580	Monocytes	Monocytes
GSM129755	GSE5580	CD3+ T cells	T cells
GSM129756	GSE5580	Leukocytes	White Blood Cells
GSM129757	GSE5580	Monocytes	Monocytes
GSM129758	GSE5580	CD3+ T cells	T cells
GSM129759	GSE5580	Leukocytes	White Blood Cells
GSM129760	GSE5580	Monocytes	Monocytes
GSM129761	GSE5580	CD3+ T cells	T cells
GSM129762	GSE5580	Leukocytes	White Blood Cells
GSM129763	GSE5580	Monocytes	Monocytes
GSM129764	GSE5580	CD3+ T cells	T cells
GSM129765	GSE5580	Leukocytes	White Blood Cells
GSM129766	GSE5580	Monocytes	Monocytes
GSM129767	GSE5580	CD3+ T cells	T cells
GSM129768	GSE5580	Leukocytes	White Blood Cells
GSM129769	GSE5580	Monocytes	Monocytes
GSM129770	GSE5580	CD3+ T cells	T cells
GSM894428	GSE36476	CD4 memory T cells_0_hour_Old-1	Memory CD4 T cells
GSM894429	GSE36476	CD4 memory T cells_16_hour_Old-1	Memory CD4 T cells
GSM894430	GSE36476	CD4 memory T cells_40_hour_Old-1	Memory CD4 T cells
GSM894431	GSE36476	CD4 memory T cells_72_hour_Old-1	Memory CD4 T cells
GSM894432	GSE36476	CD4 memory T cells_0_hour_Young-1	Memory CD4 T cells
GSM894433	GSE36476	CD4 memory T cells_16_hour_Young-1	Memory CD4 T cells
GSM894434	GSE36476	CD4 memory T cells_40_hour_Young-1	Memory CD4 T cells
GSM894435	GSE36476	CD4 memory T cells_72_hour_Young-1	Memory CD4 T cells
GSM894436	GSE36476	CD4 memory T cells_0_hour_Old-2	Memory CD4 T cells
GSM894437	GSE36476	CD4 memory T cells_16_hour_Old-2	Memory CD4 T cells
GSM894438	GSE36476	CD4 memory T cells_40_hour_Old-2	Memory CD4 T cells
GSM894439	GSE36476	CD4 memory T cells_72_hour_Old-2	Memory CD4 T cells
GSM894440	GSE36476	CD4 memory T cells_0_hour_Young-2	Memory CD4 T cells
GSM894441	GSE36476	CD4 memory T cells_16_hour_Young-2	Memory CD4 T cells
GSM894442	GSE36476	CD4 memory T cells_40_hour_Young-2	Memory CD4 T cells
GSM894443	GSE36476	CD4 memory T cells_72_hour_Young-2	Memory CD4 T cells
GSM894444	GSE36476	CD4 memory T cells_0_hour_Old-3	Memory CD4 T cells
GSM894445	GSE36476	CD4 memory T cells_16_hour_Old-3	Memory CD4 T cells
GSM894446	GSE36476	CD4 memory T cells_40_hour_Old-3	Memory CD4 T cells
GSM894447	GSE36476	CD4 memory T cells_72_hour_Old-3	Memory CD4 T cells
GSM894448	GSE36476	CD4 memory T cells_0_hour_Young-3	Memory CD4 T cells
GSM894449	GSE36476	CD4 memory T cells_16_hour_Young-3	Memory CD4 T cells
GSM894450	GSE36476	CD4 memory T cells_40_hour_Young-3	Memory CD4 T cells
GSM894451	GSE36476	CD4 memory T cells_72_hour_Young-3	Memory CD4 T cells
GSM894452	GSE36476	CD4 memory T cells_0_hour_Old-5	Memory CD4 T cells
GSM894453	GSE36476	CD4 memory T cells_16_hour_Old-5	Memory CD4 T cells
GSM894454	GSE36476	CD4 memory T cells_40_hour_Old-5	Memory CD4 T cells
GSM894455	GSE36476	CD4 memory T cells_72_hour_Old-5	Memory CD4 T cells
GSM894456	GSE36476	CD4 memory T cells_0_hour_Young-5	Memory CD4 T cells
GSM894457	GSE36476	CD4 memory T cells_16_hour_Young-5	Memory CD4 T cells
GSM894458	GSE36476	CD4 memory T cells_40_hour_Young-5	Memory CD4 T cells
GSM894459	GSE36476	CD4 memory T cells_72_hour_Young-5	Memory CD4 T cells
A_LW_-BAFF_U133A_250303	Chtanova	CD4+ T cells	CD4 T cells
A_LW_-BAFF_U133A_70303	Chtanova	CD4+ T cells	CD4 T cells
A_LW_+BAFF_U133A_250303	Chtanova	CD4+ T cells	CD4 T cells
A_LW_+BAFF_U133A_70303	Chtanova	CD4+ T cells	CD4 T cells
A_LW_CD57-_U133A_030603	Chtanova	CD4+ T cells	CD4 T cells
A_LW_CD57-_U133A_121102	Chtanova	CD4+ T cells	CD4 T cells
A_LW_CD57+_U133A_030603	Chtanova	CD4+ T cells	CD4 T cells
A_LW_CD57+_U133A_121102	Chtanova	CD4+ T cells	CD4 T cells
A_LW_DC-BAFF_U133A_250304	Chtanova	Dendritic cells	Myeloid Dendritic Cells
A_LW_DC+BAFF_U133A_250304	Chtanova	Dendritic cells	Myeloid Dendritic Cells
A_LW_DC48hLPS_HC_U133A	Chtanova	Dendritic cells	Myeloid Dendritic Cells
A_LW_DC48hLPS_U133A_200503	Chtanova	Dendritic cells	Myeloid Dendritic Cells
A_LW_DC6hLPS_HC_U133A	Chtanova	Dendritic cells	Myeloid Dendritic Cells
A_LW_DC6hLPS_U133A_200503	Chtanova	Dendritic cells	Myeloid Dendritic Cells
A_LW_imDC_U133A_200503	Chtanova	Immature dendritic cells	Immature Dendritic cells
A_LW_macro_LPS_HC_U133A	Chtanova	Macrophages	Macrophages
A_LW_macro_LPS_U133A_130503	Chtanova	Macrophages	Macrophages
A_LW_macroctrl_U133A_130503	Chtanova	Macrophages	Macrophages
A_LW_mastcellctrl_U133A	Chtanova	Mast cells	Mast cell
A_LW_mastcellIgE_U133A	Chtanova	Mast cells	Mast cell
A_LW_neutrophil_U133A	Chtanova	Neutrophils	Neutrophils
A_MF_2hrEosinophils	Chtanova	Eosinophils	Eosinophils
A_MF_CCR7-_U133A_190202	Chtanova	CD4+ T cells	CD4 T cells
A_MF_CCR7+_U133A_190202	Chtanova	CD4+ T cells	CD4 T cells
A_MF_CD57-_U133A_010502	Chtanova	CD4+ T cells	CD4 T cells
A_MF_CD57+_U133A_010502	Chtanova	CD4+ T cells	CD4 T cells
A_MF_ControlEosinophil	Chtanova	Eosinophils	Eosinophils
A_MF_ControlMASTCELL_U133A	Chtanova	Mast cells	Mast cell
A_MF_IgEMASTCELL_U133A	Chtanova	Mast cells	Mast cell
A_MF_neutrophils_U133A	Chtanova	Neutrophils	Neutrophils
A_MF_TH1human_U133A_290502	Chtanova	Th1 cells	Th1
A_MF_TH2human_U133A_290502	Chtanova	Th2 cells	Th2
A_SZ_48hLPS_HCDC2_U133A	Chtanova	Dendritic Cells LPS stimulated	Myeloid Dendritic Cells
A_SZ_48hLPSDC2_U133A_250603	Chtanova	Dendritic Cells LPS stimulated	Myeloid Dendritic Cells
A_SZ_6hLPS_HCDC2_U133A	Chtanova	Dendritic Cells LPS stimulated	Myeloid Dendritic Cells
A_SZ_6hLPSDC2_U133A_250603	Chtanova	Dendritic Cells LPS stimulated	Myeloid Dendritic Cells
A_SZ_imDC2_U133A_250603	Chtanova	Immature dendritic cells	Immature Dendritic cells
A_SZ_mac2cont_U133A_240603	Chtanova	Macrophages	Macrophages
A_SZ_mac2LPS_HC_U133A	Chtanova	Macrophages	Macrophages
A_SZ_mac2LPS_U133A_240603	Chtanova	Macrophages	Macrophages
A_TS_2CD19+_U133A_180204	Chtanova	B cells	B cells
A_TS_MDDC4ws-BAFF_U133A	Chtanova	Dendritic cells	Myeloid Dendritic Cells
A_TS_MDDC4ws+BAFF_U133A	Chtanova	Dendritic cells	Myeloid Dendritic Cells
A_TS_MSNeutroLPS_U133A	Chtanova	Neutrophils	Neutrophils
A_TS_RN_CD19+_U133A_130104	Chtanova	B cells	B cells
A_TS_RN_gdTcells_U133A	Chtanova	Tgd	T gamma delta
A_TS_RN_gdTcellsREP_A	Chtanova	Tgd	T gamma delta
A_TS_TC_Th1_U133A_141003	Chtanova	Th1 cells	Th1
A_TS_TC_Th2_U133A_141003	Chtanova	Th2 cells	Th2
GSM424840	GSE16972	alveolar macrophage	Macrophages
GSM424842	GSE16972	alveolar macrophage	Macrophages
GSM424844	GSE16972	alveolar macrophage	Macrophages
GSM424845	GSE16972	alveolar macrophage	Macrophages
GSM424850	GSE16972	alveolar macrophage	Macrophages
GSM424852	GSE16972	alveolar macrophage	Macrophages
GSM424853	GSE16972	alveolar macrophage	Macrophages
GSM424857	GSE16972	alveolar macrophage	Macrophages
GSM424858	GSE16972	alveolar macrophage	Macrophages
GSM424860	GSE16972	alveolar macrophage	Macrophages
GSM425395	GSE16972	peripheral blood monocyte	Monocytes
GSM425396	GSE16972	peripheral blood monocyte	Monocytes
GSM559371	GSE22528	alveolar macrophage	Macrophages
GSM559372	GSE22528	alveolar macrophage	Macrophages
GSM559373	GSE22528	alveolar macrophage	Macrophages
GSM559374	GSE22528	alveolar macrophage	Macrophages
GSM559375	GSE22528	alveolar macrophage	Macrophages
GSM559376	GSE22528	alveolar macrophage	Macrophages
GSM559377	GSE22528	alveolar macrophage	Macrophages
GSM559378	GSE22528	alveolar macrophage	Macrophages
GSM559379	GSE22528	alveolar macrophage	Macrophages
GSM559380	GSE22528	alveolar macrophage	Macrophages
GSM309032	GSE12259	iDC_no_0hr_rep1	Immature Dendritic cells
GSM309033	GSE12259	iDC_no_0hr_rep2	Immature Dendritic cells
GSM309034	GSE12259	iDC_DMSO_4hr	Immature Dendritic cells
GSM309035	GSE12259	iDC_DMSO_24hr	Immature Dendritic cells
GSM309036	GSE12259	iDC_CA_4hr	Immature Dendritic cells
GSM309037	GSE12259	iDC_CA_24hr	Immature Dendritic cells
GSM309038	GSE12259	iDC_BF/S+L/Ep-4hr	Immature Dendritic cells
GSM309039	GSE12259	iDC_BF/S+L/Ep-12hr	Immature Dendritic cells
GSM309040	GSE12259	iDC_BF/S+L/Ep-24hr	Immature Dendritic cells
GSM254447	GSE9378	HUVEC control, biological rep1	Endothelium
GSM254448	GSE9378	HUVEC control, biological rep2	Endothelium
GSM254449	GSE9378	HUVEC infected, technical rep1	Endothelium
GSM254450	GSE9378	HUVEC infected, technical rep2	Endothelium
GSM254451	GSE9378	Monocyte control, biological rep1	Monocytes
GSM254452	GSE9378	Monocyte control, biological rep2	Monocytes
GSM254453	GSE9378	Monocyte infected, biological rep1	Monocytes
GSM254454	GSE9378	Monocyte infected, biological rep2	Monocytes
GSM254455	GSE9378	B-cells control	B cells
GSM254456	GSE9378	B-cells infected	B cells
GSM1305902	GSE54017	BC4869 resting B cells	Resting B cells
GSM1305903	GSE54017	BC4869 CD40-activated B cell	CD40 activated B cells
GSM1305904	GSE54017	BC4870 resting B cells	Resting B cells
GSM1305905	GSE54017	BC4870 CD40-activated B cell	CD40 activated B cells
GSM1305906	GSE54017	BC4884 resting B cells	Resting B cells
GSM1305907	GSE54017	BC4884 CD40-activated B cell	CD40 activated B cells
GSM1305908	GSE54017	BC4885 resting B cells	Resting B cells
GSM1305909	GSE54017	BC4885 CD40-activated B cell	CD40 activated B cells
GSM338401	GSE13411	naive B cells, rep 1	Naive B cells
GSM338402	GSE13411	naive B cells, rep 2	Naive B cells
GSM338403	GSE13411	IgM memory B cells, rep 1	Memory B cells
GSM338404	GSE13411	IgM memory B cells, rep 2	Memory B cells
GSM338405	GSE13411	switched memory B cells, rep 1	Memory B cells
GSM338406	GSE13411	switched memory B cells, rep 2	Memory B cells
GSM338407	GSE13411	plasma cells, rep 1	Plasma cells
GSM338408	GSE13411	plasma cells, rep 2	Plasma cells
GSM301723	GSE11943	BDCA-4 biologic rep1	Plasmacytoid Dendritic Cells
GSM301724	GSE11943	BDCA-4 biologic rep2	Plasmacytoid Dendritic Cells
GSM301725	GSE11943	BDCA-4 biologic rep3	Plasmacytoid Dendritic Cells
GSM301726	GSE11943	BDCA-4 biologic rep4	Plasmacytoid Dendritic Cells
GSM301727	GSE11943	CD14 biologic rep1	Monocytes
GSM301728	GSE11943	CD14 biologic rep2	Monocytes
GSM301729	GSE11943	CD14 biologic rep3	Monocytes
GSM301730	GSE11943	CD14 biologic rep4	Monocytes
GSM371008	GSE14816	Immune Response of Immature Dendritic Cells after Infection with Human Cytomegalovirus Strain TB40E mock sample 1	Myeloid Dendritic Cells
GSM371009	GSE14816	Immune Response of Immature Dendritic Cells after Infection with Human Cytomegalovirus Strain TB40E mock sample 2	Myeloid Dendritic Cells
GSM371010	GSE14816	Immune Response of Immature Dendritic Cells after Infection with Human Cytomegalovirus Strain TB40E mock sample 3	Myeloid Dendritic Cells
GSM371011	GSE14816	Immune Response of Immature Dendritic Cells after Infection with Human Cytomegalovirus Strain TB40E TB treated sample 1	Myeloid Dendritic Cells
GSM371012	GSE14816	Immune Response of Immature Dendritic Cells after Infection with Human Cytomegalovirus Strain TB40E TB treated sample 2	Myeloid Dendritic Cells
GSM371013	GSE14816	Immune Response of Immature Dendritic Cells after Infection with Human Cytomegalovirus Strain TB40E TB treated sample 3	Myeloid Dendritic Cells
GSM115046	GSE5099	Monocyte at T0, biological rep1 HG-U133A	Monocytes
GSM115047	GSE5099	Monocyte at T0, biological rep2 HG-U133A	Monocytes
GSM115048	GSE5099	Monocyte at T0, biological rep3 HG-U133A	Monocytes
GSM115049	GSE5099	Monocyte at 3 days, biological rep1 HG-U133A	Monocytes
GSM115050	GSE5099	Monocyteat 3 days, biological rep2 HG-U133A	Monocytes
GSM115051	GSE5099	Monocyte at 3 days, biological rep3 HG-U133A	Monocytes
GSM115052	GSE5099	Macrophage at 7 days, biological rep1 HG-U133A	Macrophages
GSM115053	GSE5099	Macrophage at 7 days, biological rep2 HG-U133A	Macrophages
GSM115054	GSE5099	Macrophage at 7 days, biological rep3 HG-U133A	Macrophages
GSM115055	GSE5099	classical or M1 activated macrophages, biological rep1 HG-U133A	Activated Macrophages
GSM115056	GSE5099	classical or M1 activated macrophages, biological rep2 HG-U133A	Activated Macrophages
GSM115057	GSE5099	classical or M1 activated macrophages, biological rep3 HG-U133A	Activated Macrophages
GSM115058	GSE5099	Alternative or M2 activated macrophages, biological rep1 HG-U133A	Alternatively Activated Macrophages
GSM115059	GSE5099	Alternative or M2 activated macrophages, biological rep2 HG-U133A	Alternatively Activated Macrophages
GSM115060	GSE5099	Alternative or M2 activated macrophages, biological rep3 HG-U133A	Alternatively Activated Macrophages
GSM1003058	GSE40839	Pulmonary fibroblasts_control individual_ biological rep1	Fibroblast
GSM1003059	GSE40839	Pulmonary fibroblasts_control individual_ biological rep2	Fibroblast
GSM1003060	GSE40839	Pulmonary fibroblasts_control individual_ biological rep3	Fibroblast
GSM1003061	GSE40839	Pulmonary fibroblasts_control individual_ biological rep4	Fibroblast
GSM1003062	GSE40839	Pulmonary fibroblasts_control individual_ biological rep5	Fibroblast
GSM1003063	GSE40839	Pulmonary fibroblasts_control individual_ biological rep6	Fibroblast
GSM1003064	GSE40839	Pulmonary fibroblasts_control individual_ biological rep7	Fibroblast
GSM1003065	GSE40839	Pulmonary fibroblasts_control individual_ biological rep8	Fibroblast
GSM1003066	GSE40839	Pulmonary fibroblasts_control individual_ biological rep9	Fibroblast
GSM1003067	GSE40839	Pulmonary fibroblasts_control individual_ biological rep10	Fibroblast
GSM1003068	GSE40839	Pulmonary fibroblasts_scleroderma-associated interstitial lung disease_ biological rep1	Fibroblast
GSM1003069	GSE40839	Pulmonary fibroblasts_scleroderma-associated interstitial lung disease_ biological rep2	Fibroblast
GSM1003070	GSE40839	Pulmonary fibroblasts_scleroderma-associated interstitial lung disease_ biological rep3	Fibroblast
GSM1003071	GSE40839	Pulmonary fibroblasts_scleroderma-associated interstitial lung disease_ biological rep4	Fibroblast
GSM1003072	GSE40839	Pulmonary fibroblasts_scleroderma-associated interstitial lung disease_ biological rep5	Fibroblast
GSM1003073	GSE40839	Pulmonary fibroblasts_scleroderma-associated interstitial lung disease_ biological rep6	Fibroblast
GSM1003074	GSE40839	Pulmonary fibroblasts_scleroderma-associated interstitial lung disease_ biological rep7	Fibroblast
GSM1003075	GSE40839	Pulmonary fibroblasts_scleroderma-associated interstitial lung disease_ biological rep8	Fibroblast
GSM1003076	GSE40839	Pulmonary fibroblasts_Usual Interstitial Pneumonia_ biological rep1	Fibroblast
GSM1003077	GSE40839	Pulmonary fibroblasts_Usual Interstitial Pneumonia_ biological rep2	Fibroblast
GSM1003078	GSE40839	Pulmonary fibroblasts_Usual Interstitial Pneumonia_ biological rep3	Fibroblast
GSM625425	GSE25468	HFF-nostim,noinfection-2	Fibroblast
GSM625427	GSE25468	HFF-TNF6hr-1	Fibroblast
GSM625428	GSE25468	HFF-RH+TNF6hr-1	Fibroblast
GSM748875	GSE30242	Fibroblasts, baseline, time 0, patient 1, rep 1	Fibroblast
GSM748876	GSE30242	Fibroblasts, formoterol, time 6h, patient 1, rep 1	Fibroblast
GSM748877	GSE30242	Fibroblasts, formoterol, time 3h, patient 1, rep 1	Fibroblast
GSM748878	GSE30242	Fibroblasts, mometasone + R, time 6h, patient 1, rep 1	Fibroblast
GSM748879	GSE30242	Fibroblasts, mometasone, time 6h, patient 1, rep 1	Fibroblast
GSM748880	GSE30242	Fibroblasts, baseline, time 0, patient 1, rep 2	Fibroblast
GSM748881	GSE30242	Fibroblasts, mometasone, time 0.3h, patient 1, rep 1	Fibroblast
GSM748882	GSE30242	Fibroblasts, mometasone, time 0.7h, patient 1, rep 1	Fibroblast
GSM748883	GSE30242	Fibroblasts, mometasone, time 3h, patient 1, rep 1	Fibroblast
GSM748884	GSE30242	Fibroblasts, mometasone, time 2h, patient 1, rep 1	Fibroblast
GSM748885	GSE30242	Fibroblasts, mometasone, time 1.5h, patient 1, rep 1	Fibroblast
GSM748886	GSE30242	Fibroblasts, mometasone, time 1h, patient 1, rep 1	Fibroblast
GSM748887	GSE30242	Fibroblasts, baseline, time 0, patient 2, rep 1	Fibroblast
GSM748888	GSE30242	Fibroblasts, formoterol, time 6h, patient 2, rep 1	Fibroblast
GSM748889	GSE30242	Fibroblasts, formoterol, time 3h, patient 2, rep 1	Fibroblast
GSM748890	GSE30242	Fibroblasts, mometasone + R, time 6h, patient 2, rep 1	Fibroblast
GSM748891	GSE30242	Fibroblasts, mometasone, time 6h, patient 2, rep 1	Fibroblast
GSM748892	GSE30242	Fibroblasts, baseline, time 0, patient 2, rep 2	Fibroblast
GSM748893	GSE30242	Fibroblasts, mometasone, time 0.3h, patient 2, rep 1	Fibroblast
GSM748894	GSE30242	Fibroblasts, mometasone, time 0.7h, patient 2, rep 1	Fibroblast
GSM748895	GSE30242	Fibroblasts, mometasone, time 1h, patient 2, rep 1	Fibroblast
GSM748896	GSE30242	Fibroblasts, mometasone, time 1.5h, patient 2, rep 1	Fibroblast
GSM748897	GSE30242	Fibroblasts, mometasone, time 2h, patient 2, rep 1	Fibroblast
GSM748898	GSE30242	Fibroblasts, mometasone, time 3h, patient 2, rep 1	Fibroblast
GSM133550	GSE5720	ACHN hg133a21	Kidney
GSM133554	GSE5720	HS578T hg133a21	Breast
GSM133555	GSE5720	SK-MEL-2 hg133a21	Skin
GSM133557	GSE5720	NCI-H460 hg133a21	Lung
GSM133558	GSE5720	MCF7 hg133a31	Breast
GSM133559	GSE5720	OVCAR-3 hg133a21	Ovary
GSM133561	GSE5720	TK-10 hg133a21	Kidney
GSM133562	GSE5720	HT29 hg133a21	Large intestine
GSM133564	GSE5720	SNB-75 hg133a21	Central Nervous System
GSM133567	GSE5720	IGROV1 hg133a21	Ovary
GSM133568	GSE5720	A549/ATCC hg133a21	Lung
GSM133572	GSE5720	IGROV1 hg133a31	Ovary
GSM133576	GSE5720	NCI-H322M hg133a21	Lung
GSM133577	GSE5720	786-0 hg133a21	Kidney
GSM133578	GSE5720	MDA-N hg133a21	Skin
GSM133579	GSE5720	SF-539 hg133a21	Central Nervous System
GSM133581	GSE5720	EKVX hg133a21	Lung
GSM133584	GSE5720	RXF-393 hg133a21	Kidney
GSM133591	GSE5720	HOP-62 hg133a21	Lung
GSM133592	GSE5720	HCT-116 hg133a21	Large intestine
GSM133594	GSE5720	SN12C hg133a21	Kidney
GSM133597	GSE5720	SNB-19 hg133a21	Central Nervous System
GSM133598	GSE5720	DU-145 hg133a21	Prostate
GSM133599	GSE5720	UACC-257 hg133a21	Skin
GSM133600	GSE5720	COLO205 hg133a21	Large intestine
GSM133601	GSE5720	T47D hg133a21	Breast
GSM133602	GSE5720	HOP-92 hg133a21	Lung
GSM133603	GSE5720	UACC-62 hg133a21	Skin
GSM133604	GSE5720	M14 hg133a21	Skin
GSM133609	GSE5720	SK-OV-3 hg133a21	Ovary
GSM133614	GSE5720	OVCAR-5 hg133a21	Ovary
GSM133616	GSE5720	OVCAR-4 hg133a21	Ovary
GSM133621	GSE5720	SW-620 hg133a21	Large intestine
GSM133625	GSE5720	NCI-H522 hg133a21	Lung
GSM133626	GSE5720	A498 hg133a21	Kidney
GSM133628	GSE5720	MDA-MB-435 hg133a21	Skin
GSM133634	GSE5720	MALME-3M hg133a21	Skin
GSM133636	GSE5720	SK-MEL-28 hg133a21	Skin
GSM133637	GSE5720	HCC-2998 hg133a21	Large intestine
GSM133638	GSE5720	UO-31 hg133a21	Kidney
GSM133639	GSE5720	SF-295 hg133a21	Central Nervous System
GSM133642	GSE5720	NCI-H226 hg133a21	Lung
GSM133644	GSE5720	MDA-MB-231/ATCC hg133a21	Breast
GSM133649	GSE5720	SK-MEL-5 hg133a21	Skin
GSM133653	GSE5720	HCT-15 hg133a21	Large intestine
GSM133654	GSE5720	U251 hg133a21	Central Nervous System
GSM133655	GSE5720	OVCAR-8 hg133a21	Ovary
GSM133657	GSE5720	CAKI-1 hg133a21	Kidney
GSM133658	GSE5720	NCI-ADR-RES hg133a21	Ovary
GSM133661	GSE5720	PC-3 hg133a21	Prostate
GSM133662	GSE5720	LOXIMVI hg133a21	Skin
GSM133663	GSE5720	KM12 hg133a21	Large intestine
GSM133671	GSE5720	SF-268 hg133a21	Central Nervous System
GSM133672	GSE5720	BT-549 hg133a21	Breast
GSM249425	GSE9877	BOEC, normal 1	Endothelium
GSM249426	GSE9877	BOEC, normal 2	Endothelium
GSM249427	GSE9877	BOEC, normal 3	Endothelium
GSM249428	GSE9877	BOEC, normal 4	Endothelium
GSM249429	GSE9877	BOEC, normal 5	Endothelium
GSM249430	GSE9877	BOEC, normal 6	Endothelium
GSM249431	GSE9877	BOEC, normal 7	Endothelium
GSM249432	GSE9877	BOEC, normal 8	Endothelium
GSM249433	GSE9877	BOEC, normal 9	Endothelium
GSM249434	GSE9877	BOEC, normal 10	Endothelium
GSM249435	GSE9877	BOEC, normal 11	Endothelium
GSM249436	GSE9877	BOEC, normal 12	Endothelium
GSM249437	GSE9877	BOEC, normal 13	Endothelium
GSM249438	GSE9877	BOEC, normal 14	Endothelium
GSM249439	GSE9877	BOEC, normal 15	Endothelium
GSM249440	GSE9877	BOEC, normal 16	Endothelium
GSM249441	GSE9877	BOEC, normal 17	Endothelium
GSM249442	GSE9877	BOEC, normal 18	Endothelium
GSM249443	GSE9877	BOEC, normal 19	Endothelium
GSM249444	GSE9877	BOEC, normal 20	Endothelium
GSM249445	GSE9877	BOEC, normal 21	Endothelium
GSM249446	GSE9877	BOEC, normal 22	Endothelium
GSM249447	GSE9877	BOEC, normal 23	Endothelium
GSM249448	GSE9877	BOEC, normal 24	Endothelium
GSM249449	GSE9877	BOEC, normal 25	Endothelium
GSM249450	GSE9877	BOEC, normal 26	Endothelium
GSM249451	GSE9877	BOEC, normal 27	Endothelium
GSM249452	GSE9877	BOEC, not_at_risk 1	Endothelium
GSM249453	GSE9877	BOEC, not_at_risk 2	Endothelium
GSM249454	GSE9877	BOEC, not_at_risk 3	Endothelium
GSM249455	GSE9877	BOEC, not_at_risk 4	Endothelium
GSM249456	GSE9877	BOEC, not_at_risk 5	Endothelium
GSM249457	GSE9877	BOEC, not_at_risk 6	Endothelium
GSM249458	GSE9877	BOEC, not_at_risk 7	Endothelium
GSM249459	GSE9877	BOEC, not_at_risk 8	Endothelium
GSM249460	GSE9877	BOEC, not_at_risk 9	Endothelium
GSM249461	GSE9877	BOEC, at_risk 1	Endothelium
GSM249462	GSE9877	BOEC, at_risk 2	Endothelium
GSM249463	GSE9877	BOEC, at_risk 3	Endothelium
GSM249464	GSE9877	BOEC, at_risk 4	Endothelium
GSM249465	GSE9877	BOEC, at_risk 5	Endothelium
GSM249466	GSE9877	BOEC, at_risk 6	Endothelium
GSM249467	GSE9877	BOEC, at_risk 12	Endothelium
GSM249468	GSE9877	BOEC, at_risk 8	Endothelium
GSM249469	GSE9877	BOEC, at_risk 9	Endothelium
GSM249470	GSE9877	BOEC, at_risk 10	Endothelium
GSM249471	GSE9877	BOEC, at_risk 11	Endothelium
GSM812770	GSE32710	MAS5_HMVEC control rep1	Endothelium
GSM812771	GSE32710	MAS5_HMVEC control rep2	Endothelium
GSM812772	GSE32710	MAS5_HMVEC control rep3	Endothelium
GSM812773	GSE32710	MAS5_HMVEC control rep4	Endothelium
GSM812774	GSE32710	MAS5_HMVEC control rep5	Endothelium
GSM812775	GSE32710	MAS5_HMVEC control rep6	Endothelium
GSM812776	GSE32710	MAS5_HMVEC - Shiga toxin rep1	Endothelium
GSM812777	GSE32710	MAS5_HMVEC - Shiga toxin rep2	Endothelium
GSM812778	GSE32710	MAS5_HMVEC - Shiga toxin rep3	Endothelium
GSM812779	GSE32710	MAS5_HMVEC - Shiga toxin rep4	Endothelium
GSM812780	GSE32710	MAS5_HMVEC - Shiga toxin rep5	Endothelium
GSM812781	GSE32710	MAS5_HMVEC - Shiga toxin rep6	Endothelium
GSM562306	GSE22688	AAF01	Endothelium
GSM562307	GSE22688	AAF02	Endothelium
GSM562308	GSE22688	AAF03	Endothelium
GSM562309	GSE22688	AAF04	Endothelium
GSM562310	GSE22688	AAF05	Endothelium
GSM562311	GSE22688	AAF06	Endothelium
GSM562312	GSE22688	AAF07	Endothelium
GSM562313	GSE22688	AAF08	Endothelium
GSM562314	GSE22688	AAF09	Endothelium
GSM562315	GSE22688	AAM01	Endothelium
GSM562316	GSE22688	AAM02	Endothelium
GSM562317	GSE22688	AAM03	Endothelium
GSM562318	GSE22688	AAM04	Endothelium
GSM562319	GSE22688	AAM05	Endothelium
GSM562320	GSE22688	AAM06	Endothelium
GSM562321	GSE22688	AAM07	Endothelium
GSM562322	GSE22688	AAM08	Endothelium
GSM562323	GSE22688	AAM09	Endothelium
GSM562324	GSE22688	AAM10	Endothelium
GSM562325	GSE22688	AAM11	Endothelium
GSM562326	GSE22688	AAM12	Endothelium
GSM562327	GSE22688	CAF01	Endothelium
GSM562328	GSE22688	CAF02	Endothelium
GSM562329	GSE22688	CAF03	Endothelium
GSM562330	GSE22688	CAF04	Endothelium
GSM562331	GSE22688	CAF05	Endothelium
GSM562332	GSE22688	CAF06	Endothelium
GSM562333	GSE22688	CAF07	Endothelium
GSM562334	GSE22688	CAF08	Endothelium
GSM562335	GSE22688	CAF09	Endothelium
GSM562336	GSE22688	CAM01	Endothelium
GSM562337	GSE22688	CAM02	Endothelium
GSM562338	GSE22688	CAM03	Endothelium
GSM562339	GSE22688	CAM04	Endothelium
GSM562340	GSE22688	CAM05	Endothelium
GSM562341	GSE22688	CAM06	Endothelium
GSM562342	GSE22688	CAM07	Endothelium
GSM562343	GSE22688	CAM08	Endothelium
GSM3921	GSE473	PGA-HCL-astM_atop-10aUA-s2	CD4 T cells
GSM3923	GSE473	PGA-HCL-astM_atop-11aUA-s2	CD4 T cells
GSM3925	GSE473	PGA-HCL-astM_atop-12aUA-s2	CD4 T cells
GSM3927	GSE473	PGA-HCL-astM_atop-13aUA-s2	CD4 T cells
GSM3929	GSE473	PGA-HCL-astM_atop-1aUA-s2	CD4 T cells
GSM3931	GSE473	PGA-HCL-astM_atop-2aUA-s2	CD4 T cells
GSM3933	GSE473	PGA-HCL-astM_atop-3aUA-s2	CD4 T cells
GSM3935	GSE473	PGA-HCL-astM_atop-4aUA-s2	CD4 T cells
GSM3937	GSE473	PGA-HCL-astM_atop-5aUA-s2	CD4 T cells
GSM3939	GSE473	PGA-HCL-astM_atop-6aUA-s2	CD4 T cells
GSM3941	GSE473	PGA-HCL-astM_atop-7aUA-s2	CD4 T cells
GSM3943	GSE473	PGA-HCL-astM_atop-8aUA-s2	CD4 T cells
GSM3945	GSE473	PGA-HCL-astM_atop-9aUA-s2	CD4 T cells
GSM3947	GSE473	PGA-HCL-astM_nonatop-1aUA-s2	CD4 T cells
GSM3949	GSE473	PGA-HCL-astM_nonatop-2aUA-s2	CD4 T cells
GSM3951	GSE473	PGA-HCL-astS_atop-1aUA-s2	CD4 T cells
GSM3953	GSE473	PGA-HCL-astS_atop-2aUA-s2	CD4 T cells
GSM3955	GSE473	PGA-HCL-astS_atop-3aUA-s2	CD4 T cells
GSM3957	GSE473	PGA-HCL-astS_atop-4aUA-s2	CD4 T cells
GSM3959	GSE473	PGA-HCL-astS_atop-5bUA-s2	CD4 T cells
GSM3961	GSE473	PGA-HCL-ctr_atop-1aUA-s2	CD4 T cells
GSM3963	GSE473	PGA-HCL-ctr_atop-2aUA-s2	CD4 T cells
GSM3965	GSE473	PGA-HCL-ctr_atop-3aUA-s2	CD4 T cells
GSM3967	GSE473	PGA-HCL-ctr_atop-4aUA-s2	CD4 T cells
GSM3969	GSE473	PGA-HCL-ctr_atop-5aUA-s2	CD4 T cells
GSM3971	GSE473	PGA-HCL-ctr_nonatop-1aUA-s2	CD4 T cells
GSM3973	GSE473	PGA-HCL-ctr_nonatop-3aUA-s2	CD4 T cells
GSM3975	GSE473	PGA-HCL-ctr_nonatop-4aUA-s2	CD4 T cells
GSM3977	GSE473	PGA-HCL-ctr_nonatop-5aUA-s2	CD4 T cells
GSM47636	GSE473	PGA-HCL-ctr_nonatop-10aUA-s2	CD4 T cells
GSM47643	GSE473	PGA-HCL-ctr_nonatop-7aUA-s2	CD4 T cells
GSM47644	GSE473	PGA-HCL-ctr_nonatop-2aUA-s2	CD4 T cells
GSM47645	GSE473	PGA-HCL-ctr_nonatop-6aUA-s2	CD4 T cells
GSM47646	GSE473	PGA-HCL-ctr_nonatop-8aUA-s2	CD4 T cells
GSM47647	GSE473	PGA-HCL-ctr_nonatop-9aUA-s2	CD4 T cells
GSM47648	GSE473	PGA-HCL-ctr_atop-9aUA-s2	CD4 T cells
GSM47649	GSE473	PGA-HCL-ctr_atop-7aUA-s2	CD4 T cells
GSM47654	GSE473	PGA-HCL-ctr_atop-8aUA-s2	CD4 T cells
GSM47656	GSE473	PGA-HCL-ctr_atop-2bUA-s2	CD4 T cells
GSM47657	GSE473	PGA-HCL-ctr_atop-6aUA-s2	CD4 T cells
GSM47658	GSE473	PGA-HCL-astS_atop-11aUA-s2	CD4 T cells
GSM47660	GSE473	PGA-HCL-astS_atop-17aUA-s2	CD4 T cells
GSM47662	GSE473	PGA-HCL-astS_atop-5aUA-s2	CD4 T cells
GSM47663	GSE473	PGA-HCL-astS_atop-18aUA-s2	CD4 T cells
GSM47665	GSE473	PGA-HCL-astS_atop-21aUA-s2	CD4 T cells
GSM47666	GSE473	PGA-HCL-astS_atop-23aUA-s2	CD4 T cells
GSM47667	GSE473	PGA-HCL-astS_atop-19aUA-s2	CD4 T cells
GSM47668	GSE473	PGA-HCL-astS_atop-20aUA-s2	CD4 T cells
GSM47669	GSE473	PGA-HCL-astS_atop-24aUA-s2	CD4 T cells
GSM47670	GSE473	PGA-HCL-astS_atop-15aUA-s2	CD4 T cells
GSM47672	GSE473	PGA-HCL-astS_atop-26aUA-s2	CD4 T cells
GSM47675	GSE473	PGA-HCL-astS_atop-16aUA-s2	CD4 T cells
GSM47680	GSE473	PGA-HCL-astS_atop-1bUA-s2	CD4 T cells
GSM47682	GSE473	PGA-HCL-astS_atop-25aUA-s2	CD4 T cells
GSM47683	GSE473	PGA-HCL-astS_atop-14aUA-s2	CD4 T cells
GSM47686	GSE473	PGA-HCL-astS_atop-22aUA-s2	CD4 T cells
GSM47688	GSE473	PGA-HCL-astM_atop-24aUA-s2	CD4 T cells
GSM47691	GSE473	PGA-HCL-astM_atop-30aUA-s2	CD4 T cells
GSM47692	GSE473	PGA-HCL-astM_atop-31aUA-s2	CD4 T cells
GSM47693	GSE473	PGA-HCL-astM_atop-35aUA-s2	CD4 T cells
GSM47695	GSE473	PGA-HCL-astM_atop-20aUA-s2	CD4 T cells
GSM47696	GSE473	PGA-HCL-astM_atop-29aUA-s2	CD4 T cells
GSM47698	GSE473	PGA-HCL-astM_atop-38aUA-s2	CD4 T cells
GSM47699	GSE473	PGA-HCL-astM_atop-42aUA-s2	CD4 T cells
GSM47703	GSE473	PGA-HCL-astM_atop-39aUA-s2	CD4 T cells
GSM47704	GSE473	PGA-HCL-astM_atop-41aUA-s2	CD4 T cells
GSM47705	GSE473	PGA-HCL-astM_atop-49aUA-s2	CD4 T cells
GSM47706	GSE473	PGA-HCL-astM_nonatop-6aUA-s2	CD4 T cells
GSM47715	GSE473	PGA-HCL-astM_atop-47aUA-s2	CD4 T cells
GSM47717	GSE473	PGA-HCL-astM_nonatop-4aUA-s2	CD4 T cells
GSM47718	GSE473	PGA-HCL-astM_atop-21aUA-s2	CD4 T cells
GSM47719	GSE473	PGA-HCL-astM_atop-23aUA-s2	CD4 T cells
GSM47720	GSE473	PGA-HCL-astM_atop-25aUA-s2	CD4 T cells
GSM47721	GSE473	PGA-HCL-astM_atop-27aUA-s2	CD4 T cells
GSM47723	GSE473	PGA-HCL-astM_nonatop-3aUA-s2	CD4 T cells
GSM47725	GSE473	PGA-HCL-astM_atop-32aUA-s2	CD4 T cells
GSM47726	GSE473	PGA-HCL-astM_atop-40aUA-s2	CD4 T cells
GSM47728	GSE473	PGA-HCL-astM_atop-43aUA-s2	CD4 T cells
GSM47730	GSE473	PGA-HCL-astM_atop-46aUA-s2	CD4 T cells
GSM47732	GSE473	PGA-HCL-astM_atop-48aUA-s2	CD4 T cells
GSM47733	GSE473	PGA-HCL-astM_atop-37aUA-s2	CD4 T cells
GSM47735	GSE473	PGA-HCL-astM_atop-28aUA-s2	CD4 T cells
GSM47743	GSE473	PGA-HCL-astM_atop-22aUA-s2	CD4 T cells
GSM47744	GSE473	PGA-HCL-astM_atop-26aUA-s2	CD4 T cells
GSM47749	GSE473	PGA-HCL-astM_atop-44aUA-s2	CD4 T cells
GSM47750	GSE473	PGA-HCL-astM_atop-45aUA-s2	CD4 T cells
GSM47752	GSE473	PGA-HCL-astM_nonatop-5aUA-s2	CD4 T cells
GSM47754	GSE473	PGA-HCL-astM_atop-36aUA-s2	CD4 T cells
GSM154936	GSE6740	Human Acute HIV Sample A044-CD4 T cells	CD4 T cells
GSM155179	GSE6740	Human Acute HIV Sample A044-CD8+ T cells	CD8 T cells
GSM155180	GSE6740	Human Acute HIV Sample A051-CD4+ T cells	CD4 T cells
GSM155181	GSE6740	Human Acute HIV Sample A051-CD8+ T cells	CD8 T cells
GSM155182	GSE6740	Human Acute HIV Sample A064-CD4+ T cells	CD4 T cells
GSM155183	GSE6740	Human Acute HIV Sample A064-CD8+ T cells	CD8 T cells
GSM155184	GSE6740	Human Acute HIV Sample A144-CD4+ T cells	CD4 T cells
GSM155185	GSE6740	Human Acute HIV Sample A144-CD8+ T cells	CD8 T cells
GSM155186	GSE6740	Human Acute HIV Sample A189-CD4+ T cells	CD4 T cells
GSM155187	GSE6740	Human Acute HIV Sample A189-CD8+ T cells	CD8 T cells
GSM155189	GSE6740	Human Chronic HIV Sample C062-CD4+ T cells	CD4 T cells
GSM155190	GSE6740	Human Chronic HIV Sample C062-CD8+ T cells	CD8 T cells
GSM155192	GSE6740	Human Chronic HIV Sample C080-CD4+ T cells	CD4 T cells
GSM155195	GSE6740	Human Chronic HIV Sample C080-CD8+ T cells	CD8 T cells
GSM155200	GSE6740	Human Chronic HIV Sample C101-CD4+ T cells	CD4 T cells
GSM155201	GSE6740	Human Chronic HIV Sample C101-CD8+ T cells	CD8 T cells
GSM155202	GSE6740	Human Chronic HIV Sample C102-CD4+ T cells	CD4 T cells
GSM155203	GSE6740	Human Chronic HIV Sample C102-CD8+ T cells	CD8 T cells
GSM155204	GSE6740	Human Chronic HIV Sample C138-CD4+ T cells	CD4 T cells
GSM155206	GSE6740	Human Chronic HIV Sample C138-CD8+ T cells	CD8 T cells
GSM155218	GSE6740	Human Non-progressor HIV Sample L004-CD4+ T cells	CD4 T cells
GSM155219	GSE6740	Human Non-progressor HIV Sample L004-CD8+ T cells	CD8 T cells
GSM155220	GSE6740	Human Non-progressor HIV Sample L015-CD4+ T cells	CD4 T cells
GSM155221	GSE6740	Human Non-progressor HIV Sample L015-CD8+ T cells	CD8 T cells
GSM155222	GSE6740	Human Non-progressor HIV Sample L115-CD4+ T cells	CD4 T cells
GSM155223	GSE6740	Human Non-progressor HIV Sample L115-CD8+ T cells	CD8 T cells
GSM155224	GSE6740	Human Non-progressor HIV Sample L128-CD4+ T cells	CD4 T cells
GSM155225	GSE6740	Human Non-progressor HIV Sample L128-CD8+ T cells	CD8 T cells
GSM155226	GSE6740	Human Non-progressor HIV Sample L134-CD4+ T cells	CD4 T cells
GSM155227	GSE6740	Human Non-progressor HIV Sample L134-CD8+ T cells	CD8 T cells
GSM155228	GSE6740	Human Uninfected Sample N001-CD4+ T cells	CD4 T cells
GSM155229	GSE6740	Human Uninfected Sample N001-CD8+ T cells	CD8 T cells
GSM155230	GSE6740	Human Uninfected Sample N050-CD4+ T cells	CD4 T cells
GSM155232	GSE6740	Human Uninfected Sample N050-CD8+ T cells	CD8 T cells
GSM155233	GSE6740	Human Uninfected Sample N071-CD4+ T cells	CD4 T cells
GSM155234	GSE6740	Human Uninfected Sample N071-CD8+ T cells	CD8 T cells
GSM155235	GSE6740	Human Uninfected Sample N110-CD4+ T cells	CD4 T cells
GSM155236	GSE6740	Human Uninfected Sample N110-CD8+ T cells	CD8 T cells
GSM155237	GSE6740	Human Uninfected Sample N141-CD4+ T cells	CD4 T cells
GSM155238	GSE6740	Human Uninfected Sample N141-CD8+ T cells	CD8 T cells
GSM322401	GSE12845	Human Blood Bcells CD19+ IgD+ rep1	B cells
GSM322402	GSE12845	Human Blood Bcells CD19+ IgD+ rep2	B cells
GSM322403	GSE12845	Human Blood Bcells CD19+ IgD+ rep3	B cells
GSM322404	GSE12845	Human Blood Bcells CD19+ IgD- rep1	B cells
GSM322405	GSE12845	Human Blood Bcells CD19+ IgD- rep2	B cells
GSM322406	GSE12845	Human Blood Bcells CD19+ IgD- rep3	B cells
GSM322407	GSE12845	Human Tonsil Naive Bcells rep1	Naive B cells
GSM322408	GSE12845	Human Tonsil Naive Bcells rep2	Naive B cells
GSM322409	GSE12845	Human Tonsil Naive Bcells rep3	Naive B cells
GSM322410	GSE12845	Human Tonsil Pre-GC Bcells rep 1	Pre-GC B cells
GSM322411	GSE12845	Human Tonsil Pre-GC Bcells rep2	Pre-GC B cells
GSM322412	GSE12845	Human Tonsil Dark Zone -GC Bcells rep1	Germinal center B cells
GSM322413	GSE12845	Human Tonsil Dark Zone -GC Bcells rep2	Germinal center B cells
GSM322414	GSE12845	Human Tonsil Dark Zone -GC Bcells rep3	Germinal center B cells
GSM417263	GSE16712	Normal_Germinal_B_1	Germinal center B cells
GSM417264	GSE16712	Normal_Germinal_B_2	Germinal center B cells
GSM417265	GSE16712	Normal_Germinal_B_3	Germinal center B cells
GSM417266	GSE16712	Normal_Germinal_B_4	Germinal center B cells
GSM506692	GSE20198	Cord blood CD4+_act_48h_rep1	Activated CD4+ T cells
GSM506693	GSE20198	Cord blood CD4+_act_48h_rep2	Activated CD4+ T cells
GSM506694	GSE20198	Cord blood CD4+_act+IL-12_48h_rep1	Th1
GSM506695	GSE20198	Cord blood CD4+_act+IL-12_48h_rep2	Th1
GSM506696	GSE20198	Cord blood CD4+_act+IL-12+IL-18_48h_rep1	Th1
GSM506697	GSE20198	Cord blood CD4+_act+IL-12+IL-18_48h_rep2	Th1
GSM506698	GSE20198	Cord blood CD4+_act+IFN-alpha_48h_rep1	Activated CD4+ T cells
GSM506699	GSE20198	Cord blood CD4+_act+IFN-alpha_48h_rep2	Activated CD4+ T cells
GSM506700	GSE20198	Cord blood CD4+_act_2h	CD4 T cells
GSM506701	GSE20198	Cord blood CD4+_act+IFN-alpha_2h	CD4 T cells
GSM506702	GSE20198	Cord blood CD4+_act_6h	CD4 T cells
GSM506703	GSE20198	Cord blood CD4+_act+IFN-alpha_6h	CD4 T cells
GSM696129	GSE28107	M1 T-cell	T cells
GSM696206	GSE28107	M2 T-cell	T cells
GSM696243	GSE28107	M3 T-cell	T cells
GSM696253	GSE28107	MM1 T-cell	T cells
GSM696281	GSE28107	MM2 T-cell	T cells
GSM696282	GSE28107	MM3 T-cell	T cells
GSM696286	GSE28107	N1 T-cell	T cells
GSM696301	GSE28107	N2 T-cell	T cells
GSM696302	GSE28107	N3 T-cell	T cells
GSM249365	GSE9874	Baseline macrophages from subject with atherosclerosis, pair A.	Macrophages
GSM249367	GSE9874	Baseline macrophages from subject without atherosclerosis, pair A.	Macrophages
GSM249369	GSE9874	Baseline macrophages from subject with atherosclerosis, pair B.	Macrophages
GSM249371	GSE9874	Baseline macrophages from subject without atherosclerosis, pair B.	Macrophages
GSM249373	GSE9874	Baseline macrophages from subject with atherosclerosis, pair C.	Macrophages
GSM249375	GSE9874	Baseline macrophages from subject without atherosclerosis, pair C.	Macrophages
GSM249377	GSE9874	Baseline macrophages from subject without atherosclerosis, pair D.	Macrophages
GSM249379	GSE9874	Baseline macrophages from subject with atherosclerosis, pair D.	Macrophages
GSM249381	GSE9874	Baseline macrophages from subject without atherosclerosis, pair E.	Macrophages
GSM249383	GSE9874	Baseline macrophages from subject with atherosclerosis, pair E.	Macrophages
GSM249385	GSE9874	Baseline macrophages from subject without atherosclerosis, pair F.	Macrophages
GSM249387	GSE9874	Baseline macrophages from subject with atherosclerosis, pair F.	Macrophages
GSM249389	GSE9874	Baseline macrophages from subject without atherosclerosis, pair H.	Macrophages
GSM249391	GSE9874	Baseline macrophages from subject with atherosclerosis, pair H.	Macrophages
GSM249393	GSE9874	Baseline macrophages from subject with atherosclerosis, pair I.	Macrophages
GSM249395	GSE9874	Baseline macrophages from subject without atherosclerosis, pair I.	Macrophages
GSM249397	GSE9874	Baseline macrophages from subject with atherosclerosis, pair J.	Macrophages
GSM249399	GSE9874	Baseline macrophages from subject without atherosclerosis, pair J.	Macrophages
GSM249401	GSE9874	Baseline macrophages from subject with atherosclerosis, pair K.	Macrophages
GSM249403	GSE9874	Baseline macrophages from subject without atherosclerosis, pair K.	Macrophages
GSM249405	GSE9874	Baseline macrophages from subject with atherosclerosis, pair L.	Macrophages
GSM249407	GSE9874	Baseline macrophages from subject without atherosclerosis, pair L.	Macrophages
GSM249409	GSE9874	Baseline macrophages from subject without atherosclerosis, pair M.	Macrophages
GSM249411	GSE9874	Baseline macrophages from subject with atherosclerosis, pair M.	Macrophages
GSM249413	GSE9874	Baseline macrophages from subject with atherosclerosis, pair N.	Macrophages
GSM249415	GSE9874	Baseline macrophages from subject without atherosclerosis, pair N.	Macrophages
GSM249417	GSE9874	Baseline macrophages from subject without atherosclerosis, pair O.	Macrophages
GSM249419	GSE9874	Baseline macrophages from subject with atherosclerosis, pair O.	Macrophages
GSM249421	GSE9874	Baseline macrophages from subject with atherosclerosis, pair P.	Macrophages
GSM249423	GSE9874	Baseline macrophages from subject without atherosclerosis, pair P.	Macrophages
GSM326123	GSE13017	CD4-245 (CD25+, CD3) HG-U133A	Canonical CD4 Treg cells
GSM326124	GSE13017	CD4-245 (CD25+, CD3 u. CD28) HG-U133A	Canonical CD4 Treg cells
GSM326125	GSE13017	CD4-245 (CD25-, CD3) HG-U133A	CD4 T cells
GSM326126	GSE13017	CD4-245 (CD25-, CD3 u. CD28) HG-U133A	CD4 T cells
GSM326127	GSE13017	CD4-Hg CD25- (anti CD3) HG-U133A	CD4 T cells
GSM326128	GSE13017	CD4-Hg CD25- (anti CD3, CD28) HG-U133A	CD4 T cells
GSM326129	GSE13017	CD4-Hg CD25+ (anti CD3) HG-U133A	Canonical CD4 Treg cells
GSM326130	GSE13017	CD4-Hg CD25+ (anti CD3, CD28) HG-U133A	Canonical CD4 Treg cells
GSM326131	GSE13017	MPO CD4+CD25+ I B unstimulated HG-U133A	Canonical CD4 Treg cells
GSM326132	GSE13017	MPO CD4+CD25- (naive) I A unstimulated HG-U133A	CD4 T cells
GSM326133	GSE13017	THU CD4+ CD25+ II A unstimulated HG-U133A	Canonical CD4 Treg cells
GSM326134	GSE13017	THU CD4+ CD25- (naive) II A unstimulated HG-U133A	CD4 T cells
GSM356585	GSE14230	HUVEC_1	Endothelium
GSM356586	GSE14230	HUVEC_2	Endothelium
GSM356587	GSE14230	HUVEC_3	Endothelium
GSM356588	GSE14230	HUVEC_4	Endothelium
GSM356589	GSE14230	HUVEC_8	Endothelium
GSM356590	GSE14230	MGUS_1	Endothelium
GSM356591	GSE14230	MGUS_2	Endothelium
GSM356592	GSE14230	MGUS_3	Endothelium
GSM356593	GSE14230	MGUS_4	Endothelium
GSM356594	GSE14230	MGUS_5	Endothelium
GSM356595	GSE14230	MM_1	Endothelium
GSM356596	GSE14230	MM_2	Endothelium
GSM356597	GSE14230	MM_3	Endothelium
GSM356598	GSE14230	MM_4	Endothelium
GSM356599	GSE14230	MM_9	Endothelium
GSM1193301	GSE49072	Alveolar Macrophage	Macrophages
GSM1193302	GSE49072	Alveolar Macrophage	Macrophages
GSM1193303	GSE49072	Alveolar Macrophage	Macrophages
GSM1193304	GSE49072	Alveolar Macrophage	Macrophages
GSM1193305	GSE49072	Alveolar Macrophage	Macrophages
GSM1193306	GSE49072	Alveolar Macrophage	Macrophages
GSM1193307	GSE49072	Alveolar Macrophage	Macrophages
GSM1193308	GSE49072	Alveolar Macrophage	Macrophages
GSM1193309	GSE49072	Alveolar Macrophage	Macrophages
GSM1193310	GSE49072	Alveolar Macrophage	Macrophages
GSM1193311	GSE49072	Alveolar Macrophage	Macrophages
GSM1193312	GSE49072	Alveolar Macrophage	Macrophages
GSM1193313	GSE49072	Alveolar Macrophage	Macrophages
GSM1193314	GSE49072	Alveolar Macrophage	Macrophages
GSM1193315	GSE49072	Alveolar Macrophage	Macrophages
GSM1193316	GSE49072	Alveolar Macrophage	Macrophages
GSM1193317	GSE49072	Alveolar Macrophage	Macrophages
GSM1193318	GSE49072	Alveolar Macrophage	Macrophages
GSM1193319	GSE49072	Alveolar Macrophage	Macrophages
GSM1193320	GSE49072	Alveolar Macrophage	Macrophages
GSM1193321	GSE49072	Alveolar Macrophage	Macrophages
GSM1193322	GSE49072	Alveolar Macrophage	Macrophages
GSM1193323	GSE49072	Alveolar Macrophage	Macrophages
GSM1193324	GSE49072	Alveolar Macrophage	Macrophages
GSM1193325	GSE49072	Alveolar Macrophage	Macrophages
GSM1193326	GSE49072	Alveolar Macrophage	Macrophages
GSM1193327	GSE49072	Alveolar Macrophage	Macrophages
GSM1193328	GSE49072	Alveolar Macrophage	Macrophages
GSM1193329	GSE49072	Alveolar Macrophage	Macrophages
GSM1193330	GSE49072	Alveolar Macrophage	Macrophages
GSM1193331	GSE49072	Alveolar Macrophage	Macrophages
GSM1193332	GSE49072	Alveolar Macrophage	Macrophages
GSM1193333	GSE49072	Alveolar Macrophage	Macrophages
GSM1193334	GSE49072	Alveolar Macrophage	Macrophages
GSM1193335	GSE49072	Alveolar Macrophage	Macrophages
GSM1193336	GSE49072	Alveolar Macrophage	Macrophages
GSM1193337	GSE49072	Alveolar Macrophage	Macrophages
GSM1193338	GSE49072	Alveolar Macrophage	Macrophages
GSM1193339	GSE49072	Alveolar Macrophage	Macrophages
GSM1193340	GSE49072	Alveolar Macrophage	Macrophages
GSM1193341	GSE49072	Alveolar Macrophage	Macrophages
GSM1193342	GSE49072	Alveolar Macrophage	Macrophages
GSM1193343	GSE49072	Alveolar Macrophage	Macrophages
GSM1193344	GSE49072	Alveolar Macrophage	Macrophages
GSM1193345	GSE49072	Alveolar Macrophage	Macrophages
GSM1193346	GSE49072	Alveolar Macrophage	Macrophages
GSM1193347	GSE49072	Alveolar Macrophage	Macrophages
GSM1193348	GSE49072	Alveolar Macrophage	Macrophages
GSM1193349	GSE49072	Alveolar Macrophage	Macrophages
GSM1193350	GSE49072	Alveolar Macrophage	Macrophages
GSM1193351	GSE49072	Alveolar Macrophage	Macrophages
GSM1193352	GSE49072	Alveolar Macrophage	Macrophages
GSM1193353	GSE49072	Alveolar Macrophage	Macrophages
GSM1193354	GSE49072	Alveolar Macrophage	Macrophages
GSM1193355	GSE49072	Alveolar Macrophage	Macrophages
GSM1193356	GSE49072	Alveolar Macrophage	Macrophages
GSM1193357	GSE49072	Alveolar Macrophage	Macrophages
GSM1193358	GSE49072	Alveolar Macrophage	Macrophages
GSM1193359	GSE49072	Alveolar Macrophage	Macrophages
GSM1193360	GSE49072	Alveolar Macrophage	Macrophages
GSM1193361	GSE49072	Alveolar Macrophage	Macrophages
GSM1193362	GSE49072	Alveolar Macrophage	Macrophages
GSM1193363	GSE49072	Alveolar Macrophage	Macrophages
GSM1193364	GSE49072	Alveolar Macrophage	Macrophages
GSM1193365	GSE49072	Alveolar Macrophage	Macrophages
GSM1193366	GSE49072	Alveolar Macrophage	Macrophages
GSM1193367	GSE49072	Alveolar Macrophage	Macrophages
GSM1193368	GSE49072	Alveolar Macrophage	Macrophages
GSM1193369	GSE49072	Alveolar Macrophage	Macrophages
GSM1193370	GSE49072	Alveolar Macrophage	Macrophages
GSM1193371	GSE49072	Alveolar Macrophage	Macrophages
GSM1193372	GSE49072	Alveolar Macrophage	Macrophages
GSM1193373	GSE49072	Alveolar Macrophage	Macrophages
GSM1193374	GSE49072	Alveolar Macrophage	Macrophages
GSM1193375	GSE49072	Alveolar Macrophage	Macrophages
GSM1193376	GSE49072	Alveolar Macrophage	Macrophages
GSM1193377	GSE49072	Alveolar Macrophage	Macrophages
GSM1193378	GSE49072	Alveolar Macrophage	Macrophages
GSM1193379	GSE49072	Alveolar Macrophage	Macrophages
GSM1193380	GSE49072	Alveolar Macrophage	Macrophages
GSM1193381	GSE49072	Alveolar Macrophage	Macrophages
GSM1193382	GSE49072	Alveolar Macrophage	Macrophages
GSM1193383	GSE49072	Alveolar Macrophage	Macrophages
GSM1193384	GSE49072	Alveolar Macrophage	Macrophages
GSM15427	GSE12837	poly1	Neutrophils
GSM15428	GSE12837	poly2	Neutrophils
GSM15430	GSE12837	mono1	Monocytes
GSM15431	GSE12837	mono2	Monocytes
GSM321573	GSE12837	Eosinophils_1	Eosinophils
GSM321582	GSE12837	Monocytes_1	Monocytes
GSM321586	GSE12837	Neutrophils_1	Neutrophils
GSM487517	GSE19556	pbPMN-A1	Neutrophils
GSM487518	GSE19556	pbPMN-A2	Neutrophils
GSM487519	GSE19556	pbPMN-A3	Neutrophils
GSM487520	GSE19556	bmPMN-A1	Neutrophils
GSM487521	GSE19556	bmPMN-A2	Neutrophils
GSM487522	GSE19556	bmPMN-A3	Neutrophils
GSM211500	GSE8515	Control, Rep1	Macrophages
GSM211501	GSE8515	Control, Rep2	Macrophages
GSM211502	GSE8515	Control, Rep3	Macrophages
GSM211503	GSE8515	Control, Rep4	Macrophages
GSM211504	GSE8515	Control, Rep5	Macrophages
GSM211505	GSE8515	IL-1, Rep1	Macrophages
GSM211506	GSE8515	IL-1, Rep2	Macrophages
GSM211507	GSE8515	IL-1, Rep3	Macrophages
GSM211508	GSE8515	IL-1, Rep4	Macrophages
GSM211509	GSE8515	IL-1, Rep5	Macrophages
GSM211510	GSE8515	IL-6, Rep1	Macrophages
GSM211511	GSE8515	IL-6, Rep2	Macrophages
GSM211512	GSE8515	IL-6, Rep3	Macrophages
GSM211513	GSE8515	IL-6, Rep4	Macrophages
GSM211514	GSE8515	IL-6, Rep5	Macrophages
GSM251628	GSE9946	Immature_dendritic_cells_sample_1	Immature Dendritic cells
GSM251631	GSE9946	Mature_dendritic_cells_sample_1	Mature dendritic cells
GSM251632	GSE9946	Mature_dendritic_cells_PGE2_sample_1	Mature dendritic cells
GSM251634	GSE9946	Infected_dendritic_cells_sample_1	Myeloid Dendritic Cells
GSM335153	GSE9946	Infected_dendritic_cells_sample_2	Myeloid Dendritic Cells
GSM335154	GSE9946	Infected_dendritic_cells_sample_3	Myeloid Dendritic Cells
GSM335155	GSE9946	Immature_dendritic_cells_sample_2	Immature Dendritic cells
GSM335156	GSE9946	Immature_dendritic_cells_sample_3	Immature Dendritic cells
GSM335157	GSE9946	Mature_dendritic_cells_sample_2	Mature dendritic cells
GSM335158	GSE9946	Mature_dendritic_cells_sample_3	Mature dendritic cells
GSM335159	GSE9946	Mature_dendritic_cells_PGE2_sample_2	Mature dendritic cells
GSM335160	GSE9946	Mature_dendritic_cells_PGE2_sample_3	Mature dendritic cells
GSM281824	GSE11188	non-tumor-reactive CD8+ T cell clone p10	CD8 T cells
GSM281826	GSE11188	non-tumor-reactive CD8+ T cell clone p19	CD8 T cells
GSM281827	GSE11188	tumor-reactive CD8+ T cell clone p26	CD8 T cells
GSM281828	GSE11188	tumor-reactive CD8+ T cell clone p40	CD8 T cells
GSM313630	GSE12484	Healthy Neutrophils rep1	Neutrophils
GSM313632	GSE12484	Healthy Neutrophils rep2	Neutrophils
GSM313634	GSE12484	Periodontitis Neutrophils rep1	Neutrophils
GSM313636	GSE12484	Periodontitis Neutrophils rep2	Neutrophils
GSM406203	GSE15215	pDC CD2- (022704)	Plasmacytoid Dendritic Cells
GSM406204	GSE15215	pDC CD2- (032504)	Plasmacytoid Dendritic Cells
GSM406205	GSE15215	pDC CD2+ (022704)	Plasmacytoid Dendritic Cells
GSM406206	GSE15215	pDC CD2+ (032504)	Plasmacytoid Dendritic Cells
GSM433804	GSE17354	CD4+ T-cells_healty control_donor1	CD4 T cells
GSM433805	GSE17354	CD8+ T-cells_healty control_donor1	CD8 T cells
GSM433806	GSE17354	CD4+ T-cells_healty control_donor2	CD4 T cells
GSM433807	GSE17354	CD8+ T-cells_healty control_donor2	CD8 T cells
GSM433808	GSE17354	CD4+ T-cells_healty control_donor3	CD4 T cells
GSM433809	GSE17354	CD8+ T-cells_healty control_donor3	CD8 T cells
GSM433810	GSE17354	CD4+ T-cells_healty control_donor4	CD4 T cells
GSM433811	GSE17354	CD8+ T-cells_healty control_donor4	CD8 T cells
GSM1140958	GSE46923	healthy_monocyte_104_A	Monocytes
GSM1140959	GSE46923	healthy_monocyte_152_A	Monocytes
GSM1140960	GSE46923	healthy_monocyte_154_A	Monocytes
GSM1140961	GSE46923	healthy_monocyte_58_A	Monocytes
GSM1140962	GSE46923	healthy_monocyte_99_A	Monocytes
GSM1140963	GSE46923	lupus_monocyte_ 137_A	Monocytes
GSM1140964	GSE46923	lupus_monocyte_ 41_A	Monocytes
GSM1140965	GSE46923	lupus_monocyte_143_A	Monocytes
GSM1140966	GSE46923	lupus_monocyte_144_A	Monocytes
GSM1140967	GSE46923	lupus_monocyte_145_A	Monocytes
GSM1140978	GSE46923	healthy_monocytes_AS_1Hr_A	Monocytes
GSM1140979	GSE46923	healthy_monocytes_AS_24Hrs_A	Monocytes
GSM1140980	GSE46923	healthy_monocytes_AS_2days_A	Monocytes
GSM1140981	GSE46923	healthy_monocytes_AS_3days_A	Monocytes
GSM1140982	GSE46923	healthy_monocytes_AS_6Hrs_A	Monocytes
GSM1140983	GSE46923	healthy_monocytes_AS+IFNa2b_1Hr_A	Monocytes
GSM1140984	GSE46923	healthy_monocytes_AS+IFNa2b_24Hrs_A	Monocytes
GSM1140985	GSE46923	healthy_monocytes_AS+IFNa2b_2days_A	Monocytes
GSM1140986	GSE46923	healthy_monocytes_AS+IFNa2b_3days_A	Monocytes
GSM1140987	GSE46923	healthy_monocytes_AS+IFNa2b_6Hrs_A	Monocytes
GSM1140988	GSE46923	healthy_monocytes_ND140+AS_1Hr_A	Monocytes
GSM1140989	GSE46923	healthy_monocytes_ND140+AS_24Hrs_A	Monocytes
GSM1140990	GSE46923	healthy_monocytes_ND140+AS_2days_A	Monocytes
GSM1140991	GSE46923	healthy_monocytes_ND140+AS_3days_A	Monocytes
GSM1140992	GSE46923	healthy_monocytes_ND140+AS_6Hrs_A	Monocytes
GSM1140993	GSE46923	healthy_monocytes_ND140+AS+IFNa2b_1Hr_A	Monocytes
GSM1140994	GSE46923	healthy_monocytes_ND140+AS+IFNa2b_24Hrs_A	Monocytes
GSM1140995	GSE46923	healthy_monocytes_ND140+AS+IFNa2b_2days_A	Monocytes
GSM1140996	GSE46923	healthy_monocytes_ND140+AS+IFNa2b_3days_A	Monocytes
GSM1140997	GSE46923	healthy_monocytes_ND140+AS+IFNa2b_6Hrs_A	Monocytes
GSM1141025	GSE46923	mDC-healthy-1_A	Myeloid Dendritic Cells
GSM1141026	GSE46923	mDC-healthy-11_A	Myeloid Dendritic Cells
GSM1141027	GSE46923	mDC-healthy-19_A	Myeloid Dendritic Cells
GSM1141028	GSE46923	mDC-healthy-5_A	Myeloid Dendritic Cells
GSM1141029	GSE46923	mDC-healthy-6_A	Myeloid Dendritic Cells
GSM1141030	GSE46923	monocyte-healthy-1_A	Monocytes
GSM1141031	GSE46923	monocyte-healthy-5_A	Monocytes
GSM1141032	GSE46923	monocyte-healthy-6_A	Monocytes
GSM1141033	GSE46923	monocyte-healthy-11_A	Monocytes
GSM1141034	GSE46923	monocyte-healthy-19_A	Monocytes
GSM1141119	GSE46923	lupus_monocytes_negForMixedLymphocyteReaction_0h_A SLE142	Monocytes
GSM1141120	GSE46923	lupus_monocytes_negForMixedLymphocyteReaction_6h_A SLE142	Monocytes
GSM1141121	GSE46923	lupus_monocytes_negForMixedLymphocyteReaction_+CD4 T cells_A SLE142	Monocytes
GSM1141122	GSE46923	lupus_monocytes_negForMixedLymphocyteReaction_0h_A SLE170	Monocytes
GSM1141123	GSE46923	lupus_monocytes_negForMixedLymphocyteReaction_6h_A SLE170	Monocytes
GSM1141124	GSE46923	lupus_monocytes_negForMixedLymphocyteReaction_+CD4 T cells_A SLE170	Monocytes
GSM1141125	GSE46923	lupus_monocytes_negForMixedLymphocyteReaction_0h_A SLE177	Monocytes
GSM1141126	GSE46923	lupus_monocytes_negForMixedLymphocyteReaction_6h_A SLE177	Monocytes
GSM1141127	GSE46923	lupus_monocytes_negForMixedLymphocyteReaction_+CD4 T cells_A SLE177	Monocytes
GSM1141128	GSE46923	lupus_monocytes_posForMixedLymphocyteReaction_0h_A SLE183	Monocytes
GSM1141129	GSE46923	lupus_monocytes_posForMixedLymphocyteReaction_6h_A SLE183	Monocytes
GSM1141130	GSE46923	lupus_monocytes_posForMixedLymphocyteReaction_+CD4 T cells_A SLE183	Monocytes
GSM1141131	GSE46923	lupus_monocytes_posForMixedLymphocyteReaction_0h_A SLE185	Monocytes
GSM1141132	GSE46923	lupus_monocytes_posForMixedLymphocyteReaction_6h_A SLE185	Monocytes
GSM1141133	GSE46923	lupus_monocytes_posForMixedLymphocyteReaction_+CD4 T cells_A SLE185	Monocytes
GSM1141134	GSE46923	lupus_monocytes_negForMixedLymphocyteReaction_0h_A SLE20	Monocytes
GSM1141135	GSE46923	lupus_monocytes_negForMixedLymphocyteReaction_6h_A SLE20	Monocytes
GSM1141136	GSE46923	lupus_monocytes_negForMixedLymphocyteReaction_+CD4 T cells_A SLE20	Monocytes
GSM1141137	GSE46923	lupus_monocytes_posForMixedLymphocyteReaction_6h_A SLE29	Monocytes
GSM1141138	GSE46923	lupus_monocytes_posForMixedLymphocyteReaction_+CD4 T cells_A SLE29	Monocytes
GSM1141139	GSE46923	lupus_monocytes_posForMixedLymphocyteReaction_0h_A SLE79	Monocytes
GSM1141140	GSE46923	lupus_monocytes_posForMixedLymphocyteReaction_6h_A SLE79	Monocytes
GSM1141141	GSE46923	lupus_monocytes_posForMixedLymphocyteReaction_+CD4 T cells_A SLE79	Monocytes
GSM1141206	GSE46923	healthy_monocytes_autologous_serum_SLE143_A	Monocytes
GSM1141207	GSE46923	healthy_monocytes_autologous_serum_SLE145_A	Monocytes
GSM1141208	GSE46923	healthy_monocytes_autologous_serum_SLE160_A	Monocytes
GSM1141209	GSE46923	healthy_monocytes_SLE_serum_SLE143_A	Monocytes
GSM1141210	GSE46923	healthy_monocytes_SLE_serum_SLE145_A	Monocytes
GSM1141211	GSE46923	healthy_monocytes_SLE_serum_SLE160_A	Monocytes
GSM1141218	GSE46923	healthy_monocytes_autologous_serum_6hrs_A	Monocytes
GSM1141219	GSE46923	healthy_monocytes_autologous_serum_IFNa2b_6hrs_A	Monocytes
GSM464658	GSE18723	B cell smoking-07	B cells
GSM464659	GSE18723	B cell smoking-20	B cells
GSM464660	GSE18723	B cell smoking-32	B cells
GSM464661	GSE18723	B cell smoking-35	B cells
GSM464662	GSE18723	B cell smoking-36	B cells
GSM464663	GSE18723	B cell smoking-42	B cells
GSM464664	GSE18723	B cell smoking-44	B cells
GSM464665	GSE18723	B cell smoking-45	B cells
GSM464666	GSE18723	B cell smoking-47	B cells
GSM464667	GSE18723	B cell smoking-53	B cells
GSM464668	GSE18723	B cell smoking-55	B cells
GSM464669	GSE18723	B cell smoking-56	B cells
GSM464670	GSE18723	B cell smoking-59	B cells
GSM464671	GSE18723	B cell smoking-62	B cells
GSM464672	GSE18723	B cell smoking-63	B cells
GSM464673	GSE18723	B cell smoking-64	B cells
GSM464674	GSE18723	B cell smoking-65	B cells
GSM464675	GSE18723	B cell smoking-66	B cells
GSM464676	GSE18723	B cell smoking-67	B cells
GSM464677	GSE18723	B cell smoking-68	B cells
GSM464678	GSE18723	B cell smoking-69	B cells
GSM464679	GSE18723	B cell smoking-70	B cells
GSM464680	GSE18723	B cell smoking-71	B cells
GSM464681	GSE18723	B cell smoking-72	B cells
GSM464682	GSE18723	B cell smoking-73	B cells
GSM464683	GSE18723	B cell smoking-74	B cells
GSM464684	GSE18723	B cell smoking-75	B cells
GSM464685	GSE18723	B cell smoking-76	B cells
GSM464686	GSE18723	B cell smoking-77	B cells
GSM464687	GSE18723	B cell smoking-78	B cells
GSM464688	GSE18723	B cell smoking-81	B cells
GSM464689	GSE18723	B cell smoking-82	B cells
GSM464690	GSE18723	B cell smoking-83	B cells
GSM464691	GSE18723	B cell smoking-84	B cells
GSM464692	GSE18723	B cell smoking-85	B cells
GSM464693	GSE18723	B cell smoking-86	B cells
GSM464694	GSE18723	B cell smoking-87	B cells
GSM464695	GSE18723	B cell smoking-88	B cells
GSM464696	GSE18723	B cell smoking-89	B cells
GSM464697	GSE18723	B cell nonsmoking-01B	B cells
GSM464698	GSE18723	B cell nonsmoking-03B	B cells
GSM464699	GSE18723	B cell nonsmoking-10B	B cells
GSM464700	GSE18723	B cell nonsmoking-11B	B cells
GSM464701	GSE18723	B cell nonsmoking-13B	B cells
GSM464702	GSE18723	B cell nonsmoking-15B	B cells
GSM464703	GSE18723	B cell nonsmoking-17B	B cells
GSM464704	GSE18723	B cell nonsmoking-18B	B cells
GSM464705	GSE18723	B cell nonsmoking-19B	B cells
GSM464706	GSE18723	B cell nonsmoking-21B	B cells
GSM464707	GSE18723	B cell nonsmoking-22B	B cells
GSM464708	GSE18723	B cell nonsmoking-23B	B cells
GSM464709	GSE18723	B cell nonsmoking-24B	B cells
GSM464710	GSE18723	B cell nonsmoking-25B	B cells
GSM464711	GSE18723	B cell nonsmoking-26B	B cells
GSM464712	GSE18723	B cell nonsmoking-27B	B cells
GSM464713	GSE18723	B cell nonsmoking-28B	B cells
GSM464714	GSE18723	B cell nonsmoking-29B	B cells
GSM464715	GSE18723	B cell nonsmoking-30B	B cells
GSM464716	GSE18723	B cell nonsmoking-31B	B cells
GSM464717	GSE18723	B cell nonsmoking-33B	B cells
GSM464718	GSE18723	B cell nonsmoking-34B	B cells
GSM464719	GSE18723	B cell nonsmoking-37B	B cells
GSM464720	GSE18723	B cell nonsmoking-38B	B cells
GSM464721	GSE18723	B cell nonsmoking-39B	B cells
GSM464722	GSE18723	B cell nonsmoking-40B	B cells
GSM464723	GSE18723	B cell nonsmoking-41B	B cells
GSM464724	GSE18723	B cell nonsmoking-43B	B cells
GSM464725	GSE18723	B cell nonsmoking-46B	B cells
GSM464726	GSE18723	B cell nonsmoking-48B	B cells
GSM464727	GSE18723	B cell nonsmoking-49B	B cells
GSM464728	GSE18723	B cell nonsmoking-50B	B cells
GSM464729	GSE18723	B cell nonsmoking-51B	B cells
GSM464730	GSE18723	B cell nonsmoking-52B	B cells
GSM464731	GSE18723	B cell nonsmoking-54B	B cells
GSM464732	GSE18723	B cell nonsmoking-57B	B cells
GSM464733	GSE18723	B cell nonsmoking-58B	B cells
GSM464734	GSE18723	B cell nonsmoking-60B	B cells
GSM464735	GSE18723	B cell nonsmoking-61B	B cells
GSM464736	GSE18723	B cell nonsmoking-80B	B cells
GSM108799	GSE4824	A549(A)	Lung
GSM108801	GSE4824	Calu-1(A)	Lung
GSM108803	GSE4824	Calu-3(A)	Lung
GSM108805	GSE4824	Calu-6(A)	Lung
GSM108807	GSE4824	H1299(A)	Lung
GSM108809	GSE4824	H1355(A)	Lung
GSM108811	GSE4824	H1395(A)	Lung
GSM108813	GSE4824	H1437(A)	Lung
GSM108815	GSE4824	H157(A)	Lung
GSM108817	GSE4824	H1648(A)	Lung
GSM108819	GSE4824	H1650(A)	Lung
GSM108821	GSE4824	H1666(A)	Lung
GSM108823	GSE4824	H1672(A2)	Lung
GSM108827	GSE4824	H1819(A)	Lung
GSM108829	GSE4824	H1975(A)	Lung
GSM108831	GSE4824	H1993(A)	Lung
GSM108833	GSE4824	H2009(A)	Lung
GSM108835	GSE4824	H2087(A)	Lung
GSM108837	GSE4824	H2122(A)	Lung
GSM108839	GSE4824	H2126(A)	Lung
GSM108841	GSE4824	H2347(A)	Lung
GSM108843	GSE4824	H2882(A)	Lung
GSM108845	GSE4824	H2887(A)	Lung
GSM108847	GSE4824	H3255(A)	Lung
GSM108849	GSE4824	H358(A)	Lung
GSM108851	GSE4824	H441(A)	Lung
GSM108853	GSE4824	H460(A2)	Lung
GSM108855	GSE4824	H820(A)	Lung
GSM108857	GSE4824	HCC1171(A)	Lung
GSM108859	GSE4824	HCC1195(A)	Lung
GSM108861	GSE4824	HCC1359(A)	Lung
GSM108863	GSE4824	HCC15(A2)	Lung
GSM108865	GSE4824	HCC193(A)	Lung
GSM108867	GSE4824	HCC2279(A)	Lung
GSM108869	GSE4824	HCC2935(A)	Lung
GSM108871	GSE4824	HCC366(A)	Lung
GSM108873	GSE4824	HCC4006(A)	Lung
GSM108875	GSE4824	HCC44(A)	Lung
GSM108877	GSE4824	HCC461(A)	Lung
GSM108879	GSE4824	HCC515(A)	Lung
GSM108881	GSE4824	HCC78(A)	Lung
GSM108883	GSE4824	HCC827(A)	Lung
GSM108885	GSE4824	HCC95(A)	Lung
GSM171836	GSE4824	BEAS-2B(A)	Lung
GSM171838	GSE4824	H1155f(A)	Lung
GSM171840	GSE4824	H1184(A)	Lung
GSM171842	GSE4824	H128(A)	Lung
GSM171844	GSE4824	H146(A2)	Lung
GSM171846	GSE4824	H1607(A)	Lung
GSM171848	GSE4824	H1792(A)	Lung
GSM171850	GSE4824	H187(A)	Lung
GSM171852	GSE4824	H1963(A)	Lung
GSM171854	GSE4824	H2052(A)	Lung
GSM171856	GSE4824	H209(A2)	Lung
GSM171858	GSE4824	H2107(A)	Lung
GSM171860	GSE4824	H2141(A)	Lung
GSM171862	GSE4824	H2171(A)	Lung
GSM171864	GSE4824	H2195(A)	Lung
GSM171866	GSE4824	H2227(A)	Lung
GSM171868	GSE4824	H23(A)	Lung
GSM171870	GSE4824	H28(A)	Lung
GSM171872	GSE4824	H289(A)	Lung
GSM171874	GSE4824	H3122(A)	Lung
GSM171876	GSE4824	H322(A)	Lung
GSM171878	GSE4824	H378(A)	Lung
GSM171880	GSE4824	H524(A)	Lung
GSM171882	GSE4824	H526(A2)	Lung
GSM171884	GSE4824	H661(A)	Lung
GSM171886	GSE4824	H82(A)	Lung
GSM171888	GSE4824	H841f(A)	Lung
GSM171890	GSE4824	H889(A)	Lung
GSM171898	GSE4824	HCC1833(A)	Lung
GSM171900	GSE4824	HCC2429(A)	Lung
GSM171902	GSE4824	HCC2450(A)	Lung
GSM171904	GSE4824	HCC33(A)	Lung
GSM171906	GSE4824	HCC970(A)	Lung
GSM171908	GSE4824	NHBEC(A)	Lung
GSM171910	GSE4824	SAEC(A)	Lung
GSM161539	GSE7007	EW24_shCTL_rep1	Ewing's sarcoma
GSM161541	GSE7007	EW24_shEF1_rep1	Ewing's sarcoma
GSM161542	GSE7007	EW24_shEF1_rep2	Ewing's sarcoma
GSM161543	GSE7007	SKNMC_shCTL_rep1	Ewing's sarcoma
GSM161544	GSE7007	SKNMC_shCTL_rep2	Ewing's sarcoma
GSM161545	GSE7007	SKNMC_shEF1_rep1	Ewing's sarcoma
GSM161546	GSE7007	SKNMC_shEF1_rep2	Ewing's sarcoma
GSM161547	GSE7007	A673_siCT_rep1	Ewing's sarcoma
GSM161548	GSE7007	A673_siCT_rep2	Ewing's sarcoma
GSM161549	GSE7007	A673_siEF1	Ewing's sarcoma
GSM245419	GSE9714	Radioresistant tumor cell line-untreated-rep1	Upper aerodigestive tract
GSM245420	GSE9714	Radioresistant tumor cell line -untreated-rep2	Upper aerodigestive tract
GSM245421	GSE9714	Radioresistant tumor cell line-IFN-treated-rep1	Upper aerodigestive tract
GSM245422	GSE9714	Radioresistant tumor cell line -IFN-treated-rep2	Upper aerodigestive tract
GSM245423	GSE9714	Radiosensitive tumor cell line-untreated-rep1	Upper aerodigestive tract
GSM245424	GSE9714	Radiosensitive tumor cell line -untreated-rep2	Upper aerodigestive tract
GSM245425	GSE9714	Radiosensitive tumor cell line-IFN-treated-rep1	Upper aerodigestive tract
GSM245426	GSE9714	Radiosensitive tumor cell line -IFN-treated-rep2	Upper aerodigestive tract
GSM246087	GSE9750	Cervical cancer cell line, C4-I	Cervix
GSM246088	GSE9750	Cervical cancer cell line, CaSki	Cervix
GSM246089	GSE9750	Cervical cancer cell line, C-33A	Cervix
GSM246090	GSE9750	Cervical cancer cell line, HT-3	Cervix
GSM246119	GSE9750	Cervical cancer cell line, SiHa	Cervix
GSM246120	GSE9750	Cervical cancer cell line, SW756	Cervix
GSM246121	GSE9750	Cervical cancer cell line, MS751	Cervix
GSM246122	GSE9750	Cervical cancer cell line, ME-180	Cervix
GSM246123	GSE9750	Cervical cancer cell line, HeLa	Cervix
GSM298627	GSE11812	A-375_20.CEL	Skin
GSM298628	GSE11812	BT20_10.CEL	Breast
GSM298629	GSE11812	C8161.CEL	Skin
GSM298630	GSE11812	colo699_05.CEL	Lung
GSM298631	GSE11812	Cx2_07.CEL	Large intestine
GSM298632	GSE11812	Du145_18.CEL	Prostate
GSM298633	GSE11812	DV90_02.CEL	Lung
GSM298634	GSE11812	ES2_15.CEL	Ovary
GSM298635	GSE11812	FUOV1_16.CEL	Ovary
GSM298636	GSE11812	Hep_3B_01.CEL	Liver
GSM298637	GSE11812	HRT_18_05.CEL	Large intestine
GSM298638	GSE11812	HT29_06.CEL	Large intestine
GSM298639	GSE11812	mda231_06.CEL	Breast
GSM298640	GSE11812	me-43_19.CEL	Skin
GSM298642	GSE11812	OVKAR_14.CEL	Ovary
GSM298643	GSE11812	R103_08.CEL	Breast
GSM298644	GSE11812	R193_09.CEL	Breast
GSM298645	GSE11812	SKBR_03.CEL	Breast
GSM298646	GSE11812	SKMel_13_04.CEL	Skin
GSM298647	GSE11812	SKMel19_12.CEL	Skin
GSM298648	GSE11812	Skov3_13.CEL	Ovary
GSM298649	GSE11812	SNU182_04.CEL	Liver
GSM298650	GSE11812	SNU423_11.CEL	Liver
GSM298651	GSE11812	SNU449_03.CEL	Liver
GSM298652	GSE11812	SNU475_12.CEL	Liver
GSM298653	GSE11812	Sw13_08.CEL	Prostate
GSM299572	GSE11812	MEWO.CEL	Skin
GSM312684	GSE12445	224 Day 0 Untransfected biological rep1	Skin
GSM312685	GSE12445	224 Day 0 Untransfected biological rep2	Skin
GSM312686	GSE12445	224 Day 0 Untransfected biological rep3	Skin
GSM312687	GSE12445	224 Day 1 siMut10 transfected biological rep1	Skin
GSM312688	GSE12445	224 Day 1 siMut10 transfected biological rep2	Skin
GSM312689	GSE12445	224 Day 1 siMut10 transfected biological rep3	Skin
GSM312690	GSE12445	224 Day 1 siMut12 transfected biological rep1	Skin
GSM312691	GSE12445	224 Day 1 siMut12 transfected biological rep2	Skin
GSM312692	GSE12445	224 Day 1 siMut12 transfected biological rep3	Skin
GSM312693	GSE12445	224 Day 1 siSC transfected biological rep1	Skin
GSM312694	GSE12445	224 Day 1 siSC transfected biological rep2	Skin
GSM312695	GSE12445	224 Day 1 siSC transfected biological rep3	Skin
GSM312696	GSE12445	224 Day 2 siMut10 transfected biological rep1	Skin
GSM312697	GSE12445	224 Day 2 siMut10 transfected biological rep2	Skin
GSM312698	GSE12445	224 Day 2 siMut10 transfected biological rep3	Skin
GSM312699	GSE12445	224 Day 2 siSC transfected biological rep1	Skin
GSM312700	GSE12445	224 Day 2 siSC transfected biological rep2	Skin
GSM312701	GSE12445	224 Day 2 siSC transfected biological rep3	Skin
GSM312702	GSE12445	224 Day 3 siMut10 transfected biological rep1	Skin
GSM312703	GSE12445	224 Day 3 siMut10 transfected biological rep2	Skin
GSM312705	GSE12445	224 Day 3 siSC transfected biological rep1	Skin
GSM312706	GSE12445	224 Day 3 siSC transfected biological rep2	Skin
GSM312707	GSE12445	224 Day 3 siSC transfected biological rep3	Skin
GSM312708	GSE12445	BL Day 0 Untransfected biological rep1	Skin
GSM312709	GSE12445	BL Day 0 Untransfected biological rep2	Skin
GSM312710	GSE12445	BL Day 0 Untransfected biological rep3	Skin
GSM312711	GSE12445	BL Day 1 siMut10 transfected biological rep1	Skin
GSM312712	GSE12445	BL Day 1 siMut10 transfected biological rep2	Skin
GSM312713	GSE12445	BL Day 1 siMut10 transfected biological rep3	Skin
GSM312714	GSE12445	BL Day 1 siMut10 transfected biological rep4	Skin
GSM312715	GSE12445	BL Day 1 siMut12 transfected biological rep1	Skin
GSM312716	GSE12445	BL Day 1 siMut12 transfected biological rep2	Skin
GSM312717	GSE12445	BL Day 1 siMut12 transfected biological rep3	Skin
GSM312718	GSE12445	BL Day 1 siMut12 transfected biological rep4	Skin
GSM312719	GSE12445	BL Day 1 siSC transfected biological rep1	Skin
GSM312720	GSE12445	BL Day 1 siSC transfected biological rep2	Skin
GSM312721	GSE12445	BL Day 1 siSC transfected biological rep3	Skin
GSM312722	GSE12445	BL Day 1 siSC transfected biological rep4	Skin
GSM312723	GSE12445	BL Day 2 siMut10 transfected biological rep1	Skin
GSM312724	GSE12445	BL Day 2 siMut10 transfected biological rep2	Skin
GSM312725	GSE12445	BL Day 2 siMut10 transfected biological rep3	Skin
GSM312726	GSE12445	BL Day 2 siMut10 transfected biological rep4	Skin
GSM312727	GSE12445	BL Day 2 siMut12 transfected biological rep1	Skin
GSM312728	GSE12445	BL Day 2 siMut12 transfected biological rep2	Skin
GSM312729	GSE12445	BL Day 2 siMut12 transfected biological rep3	Skin
GSM312730	GSE12445	BL Day 2 siMut12 transfected biological rep4	Skin
GSM312731	GSE12445	BL Day 2 siSC transfected biological rep1	Skin
GSM312732	GSE12445	BL Day 2 siSC transfected biological rep2	Skin
GSM312733	GSE12445	BL Day 2 siSC transfected biological rep3	Skin
GSM312734	GSE12445	BL Day 2 siSC transfected biological rep4	Skin
GSM316859	GSE12627	Cell line 537	Skin
GSM316865	GSE12627	Cell line 23	Skin
GSM316866	GSE12627	Cell line 23B	Skin
GSM316867	GSE12627	Cell line 624	Skin
GSM316868	GSE12627	Cell line 888	Skin
GSM372745	GSE14925	A549	Lung
GSM372746	GSE14925	Calu1	Lung
GSM372747	GSE14925	Calu3	Lung
GSM372748	GSE14925	Calu6	Lung
GSM372749	GSE14925	H1299	Lung
GSM372750	GSE14925	H1355	Lung
GSM372751	GSE14925	H1395	Lung
GSM372752	GSE14925	H1437	Lung
GSM372753	GSE14925	H157	Lung
GSM372754	GSE14925	H1648	Lung
GSM372755	GSE14925	H1650	Lung
GSM372756	GSE14925	H1666	Lung
GSM372757	GSE14925	H1755	Lung
GSM372758	GSE14925	H1770	Lung
GSM372759	GSE14925	H1792	Lung
GSM372760	GSE14925	H1819	Lung
GSM372761	GSE14925	H1975	Lung
GSM372762	GSE14925	H1993	Lung
GSM372763	GSE14925	H2009	Lung
GSM372764	GSE14925	H2052	Lung
GSM372765	GSE14925	H2087	Lung
GSM372766	GSE14925	H2122	Lung
GSM372767	GSE14925	H2126	Lung
GSM372768	GSE14925	H23	Lung
GSM372769	GSE14925	H2347	Lung
GSM372770	GSE14925	H28	Lung
GSM372771	GSE14925	H2882	Lung
GSM372772	GSE14925	H2887	Lung
GSM372773	GSE14925	H3122	Lung
GSM372774	GSE14925	H322	Lung
GSM372775	GSE14925	H3255	Lung
GSM372776	GSE14925	H358	Lung
GSM372777	GSE14925	H441	Lung
GSM372778	GSE14925	H460	Lung
GSM372779	GSE14925	H661	Lung
GSM372780	GSE14925	H820	Lung
GSM372781	GSE14925	HCC1171	Lung
GSM372782	GSE14925	HCC1195	Lung
GSM372783	GSE14925	HCC1359	Lung
GSM372784	GSE14925	HCC15	Lung
GSM372785	GSE14925	HCC1833	Lung
GSM372786	GSE14925	HCC193	Lung
GSM372787	GSE14925	HCC2279	Lung
GSM372788	GSE14925	HCC2429	Lung
GSM372789	GSE14925	HCC2450	Lung
GSM372790	GSE14925	HCC2935	Lung
GSM372791	GSE14925	HCC366	Lung
GSM372792	GSE14925	HCC4006	Lung
GSM372793	GSE14925	HCC44	Lung
GSM372794	GSE14925	HCC461	Lung
GSM372795	GSE14925	HCC515	Lung
GSM372796	GSE14925	HCC78	Lung
GSM372797	GSE14925	HCC827	Lung
GSM372798	GSE14925	HCC95	Lung
GSM421860	GSE16795	BT20	Breast
GSM421861	GSE16795	BT474	Breast
GSM421862	GSE16795	BT483	Breast
GSM421863	GSE16795	BT549	Breast
GSM421864	GSE16795	CAMA-1	Breast
GSM421865	GSE16795	DU4475	Breast
GSM421866	GSE16795	EVSA-T	Breast
GSM421867	GSE16795	HCC1937	Breast
GSM421868	GSE16795	Hs578T	Breast
GSM421869	GSE16795	MCF7	Breast
GSM421870	GSE16795	MDA-MB-134VI	Breast
GSM421871	GSE16795	MDA-MB-157	Breast
GSM421872	GSE16795	MDA-MB-175VII	Breast
GSM421873	GSE16795	MDA-MB-231	Breast
GSM421874	GSE16795	MDA-MB-330	Breast
GSM421875	GSE16795	MDA-MB-361	Breast
GSM421876	GSE16795	MDA-MB-415	Breast
GSM421877	GSE16795	MDA-MB-435s	Breast
GSM421878	GSE16795	MDA-MB-436	Breast
GSM421879	GSE16795	MDA-MB-453	Breast
GSM421880	GSE16795	MDA-MB-468	Breast
GSM421881	GSE16795	MPE600	Breast
GSM421882	GSE16795	OCUB-F	Breast
GSM421883	GSE16795	SK-BR-3	Breast
GSM421884	GSE16795	SK-BR-5	Breast
GSM421885	GSE16795	SK-BR-7	Breast
GSM421886	GSE16795	SUM44PE	Breast
GSM421887	GSE16795	SUM52PE	Breast
GSM421888	GSE16795	SUM102PT	Breast
GSM421889	GSE16795	SUM149PT	Breast
GSM421890	GSE16795	SUM159PT	Breast
GSM421891	GSE16795	SUM185PE	Breast
GSM421892	GSE16795	SUM229PE	Breast
GSM421893	GSE16795	SUM1315MO2	Breast
GSM421894	GSE16795	T47D	Breast
GSM421895	GSE16795	UACC812	Breast
GSM421896	GSE16795	UACC893	Breast
GSM421897	GSE16795	ZR-75-1	Breast
GSM421898	GSE16795	ZR-75-30	Breast
GSM785570	GSE31625	A549B	Lung
GSM785571	GSE31625	A549C	Lung
GSM785572	GSE31625	A549-3.05	Lung
GSM785573	GSE31625	A549p2	Lung
GSM785574	GSE31625	A549p3	Lung
GSM785575	GSE31625	A549p4	Lung
GSM785576	GSE31625	A549p5	Lung
GSM785577	GSE31625	A549p6	Lung
GSM785578	GSE31625	H358	Lung
GSM785579	GSE31625	H460-1	Lung
GSM785580	GSE31625	H460-2	Lung
GSM785581	GSE31625	H460-3	Lung
GSM785582	GSE31625	H460-5	Lung
GSM785583	GSE31625	H460-B	Lung
GSM785584	GSE31625	H460-C	Lung
GSM785585	GSE31625	H460-D	Lung
GSM785586	GSE31625	H460A	Lung
GSM785587	GSE31625	H1650-8	Lung
GSM785588	GSE31625	H1650-9	Lung
GSM785589	GSE31625	H1650-H	Lung
GSM785590	GSE31625	H1650A	Lung
GSM785591	GSE31625	H1650B	Lung
GSM785592	GSE31625	H1650C	Lung
GSM785593	GSE31625	H1650p8	Lung
GSM785594	GSE31625	H1975-6	Lung
GSM785595	GSE31625	H1975-7	Lung
GSM785596	GSE31625	H1975A	Lung
GSM785597	GSE31625	H1975C	Lung
GSM785598	GSE31625	H1975F	Lung
GSM785599	GSE31625	H1975G	Lung
GSM785600	GSE31625	H1975p19	Lung
GSM785601	GSE31625	H1975p20	Lung
GSM785602	GSE31625	H3255_1	Lung
GSM785603	GSE31625	H3255_2	Lung
GSM785604	GSE31625	H3255_3	Lung
GSM785605	GSE31625	H32551-Dec	Lung
GSM785607	GSE31625	PC-9_7	Lung
GSM785608	GSE31625	PC-9_8	Lung
GSM785609	GSE31625	PC-9_9	Lung
GSM785610	GSE31625	PC-9_10	Lung
GSM785611	GSE31625	PC9	Lung
GSM785612	GSE31625	PC92-4val	Lung
GSM785613	GSE31625	UKY-29_4	Lung
GSM785614	GSE31625	UKY-29_5	Lung
GSM785615	GSE31625	UKY-29_6	Lung
GSM785616	GSE31625	UKY29-3	Lung
GSM958993	GSE39262	Sarcoma Cell Line 143B	Osteosarcoma
GSM958994	GSE39262	Sarcoma Cell Line CAL-72	Osteosarcoma
GSM958995	GSE39262	Sarcoma Cell Line CBOSM1	Osteosarcoma
GSM958996	GSE39262	Sarcoma Cell Line G-292	Osteosarcoma
GSM958997	GSE39262	Sarcoma Cell Line HOS	Osteosarcoma
GSM958998	GSE39262	Sarcoma Cell Line MG-63	Osteosarcoma
GSM958999	GSE39262	Sarcoma Cell Line SAOS-2	Osteosarcoma
GSM959000	GSE39262	Sarcoma Cell Line U-2 OS	Osteosarcoma
GSM959001	GSE39262	Sarcoma Cell Line SAOS-2ICRF	Osteosarcoma
GSM959002	GSE39262	Sarcoma Cell Line SAOS-2PL	Osteosarcoma
GSM959007	GSE39262	Sarcoma Cell Line CCA	Soft Tissue Sarcoma
GSM959010	GSE39262	Sarcoma Cell Line RH30	Soft Tissue Sarcoma
GSM959011	GSE39262	Sarcoma Cell Line HT-1080	Soft Tissue Sarcoma
GSM959013	GSE39262	Sarcoma Cell Line KELLY	Peripheral Nervous System
GSM959014	GSE39262	Sarcoma Cell Line MHH-NB-11	Peripheral Nervous System
GSM959015	GSE39262	Sarcoma Cell Line SK-N-AS	Peripheral Nervous System
GSM959018	GSE39262	Sarcoma Cell Line SK-N-SH	Peripheral Nervous System
GSM959020	GSE39262	Sarcoma Cell Line RH1	Ewing's sarcoma
GSM959024	GSE39262	Sarcoma Cell Line SK-ES-1	Ewing's sarcoma
GSM959026	GSE39262	Sarcoma Cell Line TC71	Ewing's sarcoma
GSM959027	GSE39262	Sarcoma Cell Line TASK1	Ewing's sarcoma
GSM959035	GSE39262	Sarcoma Cell Line JNDSCRT	Soft Tissue Sarcoma
GSM959036	GSE39262	Sarcoma Cell Line LiSa-2	Soft Tissue Sarcoma
GSM1012656	GSE41258	Cell line DLD1	Large intestine
GSM1012657	GSE41258	Cell line HCT15	Large intestine
GSM1012658	GSE41258	Cell line HCT15rehyb	Large intestine
GSM1012659	GSE41258	Cell line HT29	Large intestine
GSM1012660	GSE41258	Cell line HTB39	Large intestine
GSM1012661	GSE41258	Cell line LNCap	Large intestine
GSM1012662	GSE41258	Cell line LOVO	Large intestine
GSM1012663	GSE41258	Cell line MCF7	Large intestine
GSM1012664	GSE41258	Cell line NCM460	Large intestine
GSM1012665	GSE41258	Cell line SW1116	Large intestine
GSM1012666	GSE41258	Cell line SW620	Large intestine
GSM1012667	GSE41258	Cell line WiDr	Large intestine
GSM1012666	GSE41258	Cell line SW620	Cell_Lines
GSM1012667	GSE41258	Cell line WiDr	Cell_Lines

## Sheet: Table S5
Microenvironment cell populations dataset. Validation series 2. Affymetrix HuGene ST 1.0
Sample.ID	Dataset.ID	Reported phenotype	Recoded phenotype
GSM372380	GSE14908	Atopic subject 01, resting CD4 T-cells	CD4 T cells
GSM372381	GSE14908	Atopic subject 01, HDM stimulated CD4 T-cells	CD4 T cells
GSM372382	GSE14908	Atopic subject 02, resting CD4 T-cells	CD4 T cells
GSM372383	GSE14908	Atopic subject 02, HDM stimulated CD4 T-cells	CD4 T cells
GSM372384	GSE14908	Atopic subject 03, resting CD4 T-cells	CD4 T cells
GSM372385	GSE14908	Atopic subject 03, HDM stimulated CD4 T-cells	CD4 T cells
GSM372386	GSE14908	Atopic subject 04, resting CD4 T-cells	CD4 T cells
GSM372387	GSE14908	Atopic subject 04, HDM stimulated CD4 T-cells	CD4 T cells
GSM372388	GSE14908	Atopic subject 05, resting CD4 T-cells	CD4 T cells
GSM372389	GSE14908	Atopic subject 05, HDM stimulated CD4 T-cells	CD4 T cells
GSM372390	GSE14908	Atopic subject 06, resting CD4 T-cells	CD4 T cells
GSM372391	GSE14908	Atopic subject 06, HDM stimulated CD4 T-cells	CD4 T cells
GSM372392	GSE14908	Atopic subject 07, resting CD4 T-cells	CD4 T cells
GSM372393	GSE14908	Atopic subject 07, HDM stimulated CD4 T-cells	CD4 T cells
GSM372394	GSE14908	Atopic subject 08, resting CD4 T-cells	CD4 T cells
GSM372395	GSE14908	Atopic subject 08, HDM stimulated CD4 T-cells	CD4 T cells
GSM372396	GSE14908	Atopic subject 09, resting CD4 T-cells	CD4 T cells
GSM372397	GSE14908	Atopic subject 09, HDM stimulated CD4 T-cells	CD4 T cells
GSM372398	GSE14908	Atopic subject 10, resting CD4 T-cells	CD4 T cells
GSM372399	GSE14908	Atopic subject 10, HDM stimulated CD4 T-cells	CD4 T cells
GSM372400	GSE14908	Atopic subject 11, resting CD4 T-cells	CD4 T cells
GSM372401	GSE14908	Atopic subject 11, HDM stimulated CD4 T-cells	CD4 T cells
GSM372402	GSE14908	Atopic subject 12, resting CD4 T-cells	CD4 T cells
GSM372403	GSE14908	Atopic subject 12, HDM stimulated CD4 T-cells	CD4 T cells
GSM372404	GSE14908	Atopic subject 13, resting CD4 T-cells	CD4 T cells
GSM372405	GSE14908	Atopic subject 13, HDM stimulated CD4 T-cells	CD4 T cells
GSM372406	GSE14908	Atopic subject 14, resting CD4 T-cells	CD4 T cells
GSM372407	GSE14908	Atopic subject 14, HDM stimulated CD4 T-cells	CD4 T cells
GSM372408	GSE14908	Atopic subject 15, resting CD4 T-cells	CD4 T cells
GSM372409	GSE14908	Atopic subject 15, HDM stimulated CD4 T-cells	CD4 T cells
GSM372410	GSE14908	Atopic subject 16, resting CD4 T-cells	CD4 T cells
GSM372411	GSE14908	Atopic subject 16, HDM stimulated CD4 T-cells	CD4 T cells
GSM372412	GSE14908	Atopic subject 17, resting CD4 T-cells	CD4 T cells
GSM372413	GSE14908	Atopic subject 17, HDM stimulated CD4 T-cells	CD4 T cells
GSM372414	GSE14908	Atopic subject 18, resting CD4 T-cells	CD4 T cells
GSM372415	GSE14908	Atopic subject 18, HDM stimulated CD4 T-cells	CD4 T cells
GSM372416	GSE14908	Atopic subject 19, resting CD4 T-cells	CD4 T cells
GSM372417	GSE14908	Atopic subject 19, HDM stimulated CD4 T-cells	CD4 T cells
GSM372418	GSE14908	Atopic subject 20, resting CD4 T-cells	CD4 T cells
GSM372419	GSE14908	Atopic subject 20, HDM stimulated CD4 T-cells	CD4 T cells
GSM372420	GSE14908	Atopic subject 21, resting CD4 T-cells	CD4 T cells
GSM372421	GSE14908	Atopic subject 21, HDM stimulated CD4 T-cells	CD4 T cells
GSM372422	GSE14908	Atopic subject 22, resting CD4 T-cells	CD4 T cells
GSM372423	GSE14908	Atopic subject 22, HDM stimulated CD4 T-cells	CD4 T cells
GSM372424	GSE14908	Atopic subject 23, resting CD4 T-cells	CD4 T cells
GSM372425	GSE14908	Atopic subject 23, HDM stimulated CD4 T-cells	CD4 T cells
GSM372426	GSE14908	Atopic subject 24, resting CD4 T-cells	CD4 T cells
GSM372427	GSE14908	Atopic subject 24, HDM stimulated CD4 T-cells	CD4 T cells
GSM372428	GSE14908	Atopic subject 25, resting CD4 T-cells	CD4 T cells
GSM372429	GSE14908	Atopic subject 25, HDM stimulated CD4 T-cells	CD4 T cells
GSM372430	GSE14908	Atopic subject 26, resting CD4 T-cells	CD4 T cells
GSM372431	GSE14908	Atopic subject 26, HDM stimulated CD4 T-cells	CD4 T cells
GSM372432	GSE14908	Atopic subject 27, resting CD4 T-cells	CD4 T cells
GSM372433	GSE14908	Atopic subject 27, HDM stimulated CD4 T-cells	CD4 T cells
GSM372434	GSE14908	Atopic subject 28, resting CD4 T-cells	CD4 T cells
GSM372435	GSE14908	Atopic subject 28, HDM stimulated CD4 T-cells	CD4 T cells
GSM372436	GSE14908	Atopic subject 29, resting CD4 T-cells	CD4 T cells
GSM372437	GSE14908	Atopic subject 29, HDM stimulated CD4 T-cells	CD4 T cells
GSM372438	GSE14908	Atopic subject 30, resting CD4 T-cells	CD4 T cells
GSM372439	GSE14908	Atopic subject 30, HDM stimulated CD4 T-cells	CD4 T cells
GSM372440	GSE14908	Nonatopic subject 01, resting CD4 T-cells	CD4 T cells
GSM372441	GSE14908	Nonatopic subject 01, HDM stimulated CD4 T-cells	CD4 T cells
GSM372442	GSE14908	Nonatopic subject 02, resting CD4 T-cells	CD4 T cells
GSM372443	GSE14908	Nonatopic subject 02, HDM stimulated CD4 T-cells	CD4 T cells
GSM372444	GSE14908	Nonatopic subject 03, resting CD4 T-cells	CD4 T cells
GSM372445	GSE14908	Nonatopic subject 03, HDM stimulated CD4 T-cells	CD4 T cells
GSM372446	GSE14908	Nonatopic subject 04, resting CD4 T-cells	CD4 T cells
GSM372447	GSE14908	Nonatopic subject 04, HDM stimulated CD4 T-cells	CD4 T cells
GSM372448	GSE14908	Nonatopic subject 05, resting CD4 T-cells	CD4 T cells
GSM372449	GSE14908	Nonatopic subject 05, HDM stimulated CD4 T-cells	CD4 T cells
GSM372450	GSE14908	Nonatopic subject 06, resting CD4 T-cells	CD4 T cells
GSM372451	GSE14908	Nonatopic subject 06, HDM stimulated CD4 T-cells	CD4 T cells
GSM372452	GSE14908	Nonatopic subject 07, resting CD4 T-cells	CD4 T cells
GSM372453	GSE14908	Nonatopic subject 07, HDM stimulated CD4 T-cells	CD4 T cells
GSM372454	GSE14908	Nonatopic subject 08, resting CD4 T-cells	CD4 T cells
GSM372455	GSE14908	Nonatopic subject 08, HDM stimulated CD4 T-cells	CD4 T cells
GSM372456	GSE14908	Nonatopic subject 09, resting CD4 T-cells	CD4 T cells
GSM372457	GSE14908	Nonatopic subject 09, HDM stimulated CD4 T-cells	CD4 T cells
GSM372458	GSE14908	Nonatopic subject 10, resting CD4 T-cells	CD4 T cells
GSM372459	GSE14908	Nonatopic subject 10, HDM stimulated CD4 T-cells	CD4 T cells
GSM372460	GSE14908	Nonatopic subject 11, resting CD4 T-cells	CD4 T cells
GSM372461	GSE14908	Nonatopic subject 11, HDM stimulated CD4 T-cells	CD4 T cells
GSM372462	GSE14908	Nonatopic subject 12, resting CD4 T-cells	CD4 T cells
GSM372463	GSE14908	Nonatopic subject 12, HDM stimulated CD4 T-cells	CD4 T cells
GSM372464	GSE14908	Nonatopic subject 13, resting CD4 T-cells	CD4 T cells
GSM372465	GSE14908	Nonatopic subject 13, HDM stimulated CD4 T-cells	CD4 T cells
GSM372466	GSE14908	Nonatopic subject 14, resting CD4 T-cells	CD4 T cells
GSM372467	GSE14908	Nonatopic subject 14, HDM stimulated CD4 T-cells	CD4 T cells
GSM372468	GSE14908	Nonatopic subject 15, resting CD4 T-cells	CD4 T cells
GSM372469	GSE14908	Nonatopic subject 15, HDM stimulated CD4 T-cells	CD4 T cells
GSM396486	GSE15791	Human Blood monocytes 1	Monocytes
GSM396487	GSE15791	Human Blood monocytes 2	Monocytes
GSM396488	GSE15791	Human Blood monocytes 3	Monocytes
GSM447769	GSE17922	Control T cells at T4, biological replicate 1	T cells
GSM447770	GSE17922	Treated T cells at T4, biological replicate 1	T cells
GSM447771	GSE17922	Control T cells at T0, biological replicate 2	T cells
GSM447772	GSE17922	Control T cells at T2, biological replicate 2	T cells
GSM447773	GSE17922	Treated T cells at T2, biological replicate 2	T cells
GSM447774	GSE17922	Control T cells at T4, biological replicate 2	T cells
GSM447775	GSE17922	Treated T cells at T4, biological replicate 2	T cells
GSM447776	GSE17922	Control T cells at T0, biological replicate 3	T cells
GSM447777	GSE17922	Control T cells at T2, biological replicate 3	T cells
GSM447778	GSE17922	Treated T cells at T2, biological replicate 3	T cells
GSM447779	GSE17922	Control T cells at T4, biological replicate 3	T cells
GSM447780	GSE17922	Treated T cells at T4, biological replicate 3	T cells
GSM466570	GSE18816	donor 1, mock infected macrophages at 1h	Macrophages
GSM466571	GSE18816	donor 1, H1N1 infected macrophages at 1h	Macrophages
GSM466572	GSE18816	donor 1, H5N1 infected macrophages at 1h	Macrophages
GSM466573	GSE18816	donor 1, mock infected macrophages at 3h	Macrophages
GSM466574	GSE18816	donor 1, H1N1 infected macrophages at 3h	Macrophages
GSM466575	GSE18816	donor 1, H5N1 infected macrophages at 3h	Macrophages
GSM466576	GSE18816	donor 1, mock infected macrophages at 6h	Macrophages
GSM466577	GSE18816	donor 1, H1N1 infected macrophages at 6h	Macrophages
GSM466578	GSE18816	donor 1, H5N1 infected macrophages at 6h	Macrophages
GSM466579	GSE18816	donor 2, mock infected macrophages at 1h	Macrophages
GSM466580	GSE18816	donor 2, H1N1 infected macrophages at 1h	Macrophages
GSM466581	GSE18816	donor 2, H5N1 infected macrophages at 1h	Macrophages
GSM466582	GSE18816	donor 2, mock infected macrophages at 3h	Macrophages
GSM466583	GSE18816	donor 2, H1N1 infected macrophages at 3h	Macrophages
GSM466584	GSE18816	donor 2, H5N1 infected macrophages at 3h	Macrophages
GSM466585	GSE18816	donor 2, mock infected macrophages at 6h	Macrophages
GSM466586	GSE18816	donor 2, H1N1 infected macrophages at 6h	Macrophages
GSM466587	GSE18816	donor 2, H5N1 infected macrophages at 6h	Macrophages
GSM466588	GSE18816	donor 3, mock infected macrophages at 1h	Macrophages
GSM466589	GSE18816	donor 3, H1N1 infected macrophages at 1h	Macrophages
GSM466590	GSE18816	donor 3, H5N1 infected macrophages at 1h	Macrophages
GSM466591	GSE18816	donor 3, mock infected macrophages at 3h	Macrophages
GSM466592	GSE18816	donor 3, H1N1 infected macrophages at 3h	Macrophages
GSM466593	GSE18816	donor 3, H5N1 infected macrophages at 3h	Macrophages
GSM466594	GSE18816	donor 3, mock infected macrophages at 6h	Macrophages
GSM466595	GSE18816	donor 3, H1N1 infected macrophages at 6h	Macrophages
GSM466596	GSE18816	donor 3, H5N1 infected macrophages at 6h	Macrophages
GSM468272	GSE18893	B086_Treg_Media_24h	Canonical CD4 Treg cells
GSM468273	GSE18893	B087_Treg_TNFalfa_24h	Canonical CD4 Treg cells
GSM468274	GSE18893	B080_Tcon_Media_2h	CD4 T cells
GSM468275	GSE18893	B081_Tcon_TNFalfa_2h	CD4 T cells
GSM468276	GSE18893	B082_Treg_Media_2h	Canonical CD4 Treg cells
GSM468277	GSE18893	B083_Treg_TNFalfa_2h	Canonical CD4 Treg cells
GSM468278	GSE18893	B084_Tcon_Media_24h	CD4 T cells
GSM468279	GSE18893	B085_Tcon_TNFalfa_24h	CD4 T cells
GSM581225	GSE23695	CD57+NK cell, donor 54, biological rep1	NK cells
GSM581226	GSE23695	CD57negNK cell, donor 54, biological rep1	NK cells
GSM581227	GSE23695	CD57+NK cell, donor 55, biological rep2	NK cells
GSM581229	GSE23695	CD57negNK cell, donor 55, biological rep2	NK cells
GSM581230	GSE23695	CD57+NK cell, donor 56, biological rep3	NK cells
GSM581232	GSE23695	CD57negNK cell, donor 56, biological rep3	NK cells
GSM589557	GSE23909	HUVEC 625 Cont	Endothelium
GSM589558	GSE23909	HUVEC 625 VPA	Endothelium
GSM589559	GSE23909	HUVEC 627 Cont	Endothelium
GSM589560	GSE23909	HUVEC 627 VPA	Endothelium
GSM589561	GSE23909	HUVEC 634 Cont	Endothelium
GSM589562	GSE23909	HUVEC 634 VPA	Endothelium
GSM589563	GSE23909	HUVEC 642 Cont	Endothelium
GSM589564	GSE23909	HUVEC 642 VPA	Endothelium
GSM589565	GSE23909	HUVEC 658 Cont	Endothelium
GSM589566	GSE23909	HUVEC 658 VPA	Endothelium
GSM610486	GSE24791	NK cells whithin PBMCs that were co-incubated with P. falciparum infected red blood cells [Donor1, iRBCs, replicate1]	NK cells
GSM610487	GSE24791	NK cells whithin PBMCs that were co-incubated with uninfected red blood cells [Donor1, uRBCs, replicate1]	NK cells
GSM610488	GSE24791	NK cells whithin PBMCs that were co-incubated with a mix of IL12 plus IL18 [Donor1, ILmix, replicate1]	NK cells
GSM610489	GSE24791	NK cells whithin PBMCs that were incubated in culture medium only (no stimulus) [Donor1, untreated, replicate1]	NK cells
GSM610490	GSE24791	NK cells whithin PBMCs that were co-incubated with P. falciparum infected red blood cells [Donor1, iRBCs, replicate2]	NK cells
GSM610491	GSE24791	NK cells whithin PBMCs that were co-incubated with uninfected red blood cells [Donor1, uRBCs, replicate2]	NK cells
GSM610492	GSE24791	NK cells whithin PBMCs that were co-incubated with a mix of IL12 plus IL18 [Donor1, ILmix, replicate2]	NK cells
GSM610493	GSE24791	NK cells whithin PBMCs that were incubated in culture medium only (no stimulus) [Donor1, untreated, replicate2]	NK cells
GSM610494	GSE24791	NK cells whithin PBMCs that were co-incubated with P. falciparum infected red blood cells [Donor1, iRBCs, replicate3]	NK cells
GSM610495	GSE24791	NK cells whithin PBMCs that were co-incubated with uninfected red blood cells [Donor1, uRBCs, replicate3]	NK cells
GSM610496	GSE24791	NK cells whithin PBMCs that were co-incubated with a mix of IL12 plus IL18 [Donor1, ILmix, replicate3]	NK cells
GSM610497	GSE24791	NK cells whithin PBMCs that were incubated in culture medium only (no stimulus) [Donor1, untreated, replicate3]	NK cells
GSM610498	GSE24791	NK cells whithin PBMCs that were co-incubated with P. falciparum infected red blood cells [Donor2, iRBCs, replicate1]	NK cells
GSM610499	GSE24791	NK cells whithin PBMCs that were co-incubated with uninfected red blood cells [Donor2, uRBCs, replicate1]	NK cells
GSM610500	GSE24791	NK cells whithin PBMCs that were co-incubated with a mix of IL12 plus IL18 [Donor2, ILmix, replicate1]	NK cells
GSM610501	GSE24791	NK cells whithin PBMCs that were incubated in culture medium only (no stimulus) [Donor2, untreated, replicate1]	NK cells
GSM610502	GSE24791	NK cells whithin PBMCs that were co-incubated with P. falciparum infected red blood cells [Donor2, iRBCs, replicate2]	NK cells
GSM610503	GSE24791	NK cells whithin PBMCs that were co-incubated with uninfected red blood cells [Donor2, uRBCs, replicate2]	NK cells
GSM610504	GSE24791	NK cells whithin PBMCs that were co-incubated with a mix of IL12 plus IL18 [Donor2, ILmix, replicate2]	NK cells
GSM610505	GSE24791	NK cells whithin PBMCs that were incubated in culture medium only (no stimulus) [Donor2, untreated, replicate2]	NK cells
GSM610506	GSE24791	NK cells whithin PBMCs that were co-incubated with P. falciparum infected red blood cells [Donor2, iRBCs, replicate3]	NK cells
GSM610507	GSE24791	NK cells whithin PBMCs that were co-incubated with uninfected red blood cells [Donor2, uRBCs, replicate3]	NK cells
GSM610508	GSE24791	NK cells whithin PBMCs that were co-incubated with a mix of IL12 plus IL18 [Donor2, ILmix, replicate3]	NK cells
GSM610509	GSE24791	NK cells whithin PBMCs that were incubated in culture medium only (no stimulus) [Donor2, untreated, replicate3]	NK cells
GSM610510	GSE24791	NK cells whithin PBMCs that were co-incubated with P. falciparum infected red blood cells [Donor3, iRBCs, replicate1]	NK cells
GSM610511	GSE24791	NK cells whithin PBMCs that were incubated in culture medium only (no stimulus) [Donor3, untreated, replicate1]	NK cells
GSM610512	GSE24791	NK cells whithin PBMCs that were co-incubated with P. falciparum infected red blood cells [Donor3, iRBCs, replicate2]	NK cells
GSM610513	GSE24791	NK cells whithin PBMCs that were incubated in culture medium only (no stimulus) [Donor3, untreated, replicate2]	NK cells
GSM610514	GSE24791	NK cells whithin PBMCs that were co-incubated with P. falciparum infected red blood cells [Donor3, iRBCs, replicate3]	NK cells
GSM610515	GSE24791	NK cells whithin PBMCs that were incubated in culture medium only (no stimulus) [Donor3, untreated, replicate3]	NK cells
GSM670530	GSE27136	endo cells, HHV-8 infected, rep1	Endothelium
GSM670531	GSE27136	endo cells, HHV-8 infected, rep2	Endothelium
GSM670532	GSE27136	endo cells, HHV-8 infected, rep3	Endothelium
GSM670533	GSE27136	endo cells, mock infected, rep1	Endothelium
GSM670534	GSE27136	endo cells, mock infected, rep2	Endothelium
GSM670535	GSE27136	endo cells, mock infected, rep3	Endothelium
GSM732383	GSE29583	Proband2 6h in vitro	CD4 T cells
GSM732384	GSE29583	Proband2 18h in vitro	CD4 T cells
GSM732385	GSE29583	Proband2 30h in vitro	CD4 T cells
GSM732386	GSE29583	Proband3 6h in vitro	CD4 T cells
GSM732387	GSE29583	Proband3 18h in vitro	CD4 T cells
GSM732388	GSE29583	Proband3 30h in vitro	CD4 T cells
GSM732389	GSE29583	Proband4 6h in vitro	CD4 T cells
GSM732390	GSE29583	Proband4 18h in vitro	CD4 T cells
GSM732391	GSE29583	Proband4 30h in vitro	CD4 T cells
GSM797441	GSE32164	Resting fully differentiated macrophages (7 days of culture), rep 1	Macrophages
GSM797442	GSE32164	Alternative activated macrophages (M2) rep 1	Alternatively Activated Macrophages
GSM797443	GSE32164	Macrophages where c-Myc activation was blocked by using c-Myc chemical inibitors, rep 1	Macrophages
GSM797444	GSE32164	Resting fully differentiated macrophages (7 days of culture), rep 2	Macrophages
GSM797445	GSE32164	Alternative activated macrophages (M2) rep 2	Alternatively Activated Macrophages
GSM797446	GSE32164	Macrophages where c-Myc activation was blocked by using c-Myc chemical inibitors, rep 2	Macrophages
GSM797447	GSE32164	Resting fully differentiated macrophages (7 days of culture), rep 3	Macrophages
GSM797448	GSE32164	Alternative activated macrophages (M2) rep 3	Alternatively Activated Macrophages
GSM797449	GSE32164	Macrophages where c-Myc activation was blocked by using c-Myc chemical inibitors, rep 3	Macrophages
GSM814478	GSE32901	Naive_Donor1	Naive CD4 T cells
GSM814479	GSE32901	Naive_Donor2	Naive CD4 T cells
GSM814480	GSE32901	Naive_Donor3	Naive CD4 T cells
GSM814481	GSE32901	Naive_Donor4	Naive CD4 T cells
GSM814482	GSE32901	Th1_Donor1	Th1
GSM814483	GSE32901	Th1_Donor2	Th1
GSM814484	GSE32901	Th1_Donor3	Th1
GSM814485	GSE32901	Th1_Donor4	Th1
GSM814486	GSE32901	Th17-enriched_Donor1	Th17
GSM814487	GSE32901	Th17-enriched_Donor2	Th17
GSM814488	GSE32901	Th17-enriched_Donor3	Th17
GSM814489	GSE32901	Th17-enriched_Donor4	Th17
GSM814490	GSE32901	Th17-enriched_Donor5	Th17
GSM814491	GSE32901	Th17-negative_Donor1	CD4 T cells
GSM814492	GSE32901	Th17-negative_Donor2	CD4 T cells
GSM814493	GSE32901	Th17-negative_Donor3	CD4 T cells
GSM814494	GSE32901	Th17-negative_Donor4	CD4 T cells
GSM814495	GSE32901	Th17-negative_Donor5	CD4 T cells
GSM832602	GSE33670	NKG2D negative 1 (Biological replica 1)	CD4 T cells
GSM832603	GSE33670	NKG2D negative 2 (Biological replica 2)	CD4 T cells
GSM832604	GSE33670	NKG2D positive 1 (Biological replica 1)	CD4 T cells
GSM832605	GSE33670	NKG2D positive 2 (Biological replica 2)	CD4 T cells
GSM847867	GSE34379	CNT1	Endothelium
GSM847868	GSE34379	CNT2	Endothelium
GSM847869	GSE34379	CNT3	Endothelium
GSM847870	GSE34379	CNT4	Endothelium
GSM847871	GSE34379	Carbo1	Endothelium
GSM847872	GSE34379	Carbo2	Endothelium
GSM847873	GSE34379	Carbo3	Endothelium
GSM847874	GSE34379	Carbo4	Endothelium
GSM847933	GSE34381	MNT1	Endothelium
GSM847935	GSE34381	MNT2	Endothelium
GSM847937	GSE34381	MNT3	Endothelium
GSM847939	GSE34381	MNT4	Endothelium
GSM847940	GSE34381	Mel1	Endothelium
GSM847941	GSE34381	Mel2	Endothelium
GSM847942	GSE34381	Mel3	Endothelium
GSM847943	GSE34381	Mel4	Endothelium
GSM865132	GSE35287	Endometrial tissue-isolated human endometrial stromal fibroblast (hESF) 21	Fibroblast
GSM865133	GSE35287	Endometrial tissue-isolated human endometrial stromal fibroblast (hESF) 22	Fibroblast
GSM865134	GSE35287	Endometrial tissue-isolated human endometrial stromal fibroblast (hESF) 23	Fibroblast
GSM865135	GSE35287	Endometrial tissue-isolated human endometrial stromal fibroblast (hESF) 24	Fibroblast
GSM865136	GSE35287	Endometrial tissue-isolated human endometrial stromal fibroblast (hESF) 25	Fibroblast
GSM865137	GSE35287	Endometrial tissue-isolated human endometrial stromal fibroblast (hESF) 26	Fibroblast
GSM865138	GSE35287	Endometrial tissue-isolated human endometrial stromal fibroblast (hESF) 27	Fibroblast
GSM865139	GSE35287	Endometrial tissue-isolated human endometrial stromal fibroblast (hESF) 28	Fibroblast
GSM865140	GSE35287	Endometrial tissue-isolated human endometrial stromal fibroblast (hESF) 29	Fibroblast
GSM865141	GSE35287	Endometrial tissue-isolated human endometrial stromal fibroblast (hESF) 30	Fibroblast
GSM865142	GSE35287	Endometrial tissue-isolated human endometrial stromal fibroblast (hESF) 31	Fibroblast
GSM865143	GSE35287	Endometrial tissue-isolated human endometrial stromal fibroblast (hESF) 32	Fibroblast
GSM865144	GSE35287	Endometrial tissue-isolated human endometrial stromal fibroblast (hESF) 39	Fibroblast
GSM865145	GSE35287	Endometrial tissue-isolated human endometrial stromal fibroblast (hESF) 40	Fibroblast
GSM865146	GSE35287	Endometrial tissue-isolated human endometrial stromal fibroblast (hESF) 41	Fibroblast
GSM865147	GSE35287	Endometrial tissue-isolated human endometrial stromal fibroblast (hESF) 42	Fibroblast
GSM865148	GSE35287	Endometrial tissue-isolated human endometrial stromal fibroblast (hESF) 43	Fibroblast
GSM865149	GSE35287	Endometrial tissue-isolated human endometrial stromal fibroblast (hESF) 44	Fibroblast
GSM865150	GSE35287	Endometrial tissue-isolated human endometrial stromal fibroblast (hESF) 45	Fibroblast
GSM865151	GSE35287	Endometrial tissue-isolated human endometrial stromal fibroblast (hESF) 46	Fibroblast
GSM865152	GSE35287	Endometrial tissue-isolated human endometrial stromal fibroblast (hESF) 47	Fibroblast
GSM865153	GSE35287	Endometrial tissue-isolated human endometrial stromal fibroblast (hESF) 48	Fibroblast
GSM865154	GSE35287	Endometrial tissue-isolated human endometrial stromal fibroblast (hESF) 49	Fibroblast
GSM865155	GSE35287	Endometrial tissue-isolated human endometrial stromal fibroblast (hESF) 50	Fibroblast
GSM865156	GSE35287	Endometrial tissue-isolated human endometrial stromal fibroblast (hESF) 51	Fibroblast
GSM865157	GSE35287	Endometrial tissue-isolated human endometrial stromal fibroblast (hESF) 52	Fibroblast
GSM865158	GSE35287	Endometrial tissue-isolated human endometrial stromal fibroblast (hESF) 53	Fibroblast
GSM865159	GSE35287	Endometrial tissue-isolated human endometrial stromal fibroblast (hESF) 54	Fibroblast
GSM865160	GSE35287	Endometrial tissue-isolated human endometrial stromal fibroblast (hESF) 55	Fibroblast
GSM865161	GSE35287	Endometrial tissue-isolated human endometrial stromal fibroblast (hESF) 56	Fibroblast
GSM865162	GSE35287	Endometrial tissue-isolated human endometrial stromal fibroblast (hESF) 61	Fibroblast
GSM865163	GSE35287	Endometrial tissue-isolated human endometrial stromal fibroblast (hESF) 62	Fibroblast
GSM865164	GSE35287	Endometrial tissue-isolated human endometrial stromal fibroblast (hESF) 63	Fibroblast
GSM865165	GSE35287	Endometrial tissue-isolated human endometrial stromal fibroblast (hESF) 64	Fibroblast
GSM865166	GSE35287	Endometrial tissue-isolated human endometrial stromal fibroblast (hESF) 65	Fibroblast
GSM865167	GSE35287	Endometrial tissue-isolated human endometrial stromal fibroblast (hESF) 66	Fibroblast
GSM865168	GSE35287	Endometrial tissue-isolated human endometrial stromal fibroblast (hESF) 67	Fibroblast
GSM865169	GSE35287	Endometrial tissue-isolated human endometrial stromal fibroblast (hESF) 68	Fibroblast
GSM865170	GSE35287	Endometrial tissue-isolated human endometrial stromal fibroblast (hESF) 69	Fibroblast
GSM865171	GSE35287	Endometrial tissue-isolated human endometrial stromal fibroblast (hESF) 70	Fibroblast
GSM865172	GSE35287	Endometrial tissue-isolated human endometrial stromal fibroblast (hESF) 71	Fibroblast
GSM865173	GSE35287	Endometrial tissue-isolated human endometrial stromal fibroblast (hESF) 72	Fibroblast
GSM865174	GSE35287	Endometrial tissue-isolated human endometrial stromal fibroblast (hESF) 83	Fibroblast
GSM865175	GSE35287	Endometrial tissue-isolated human endometrial stromal fibroblast (hESF) 84	Fibroblast
GSM865176	GSE35287	Endometrial tissue-isolated human endometrial stromal fibroblast (hESF) 85	Fibroblast
GSM865177	GSE35287	Endometrial tissue-isolated human endometrial stromal fibroblast (hESF) 86	Fibroblast
GSM865178	GSE35287	Endometrial tissue-isolated human endometrial stromal fibroblast (hESF) 87	Fibroblast
GSM865179	GSE35287	Endometrial tissue-isolated human endometrial stromal fibroblast (hESF) 88	Fibroblast
GSM865180	GSE35287	Endometrial tissue-isolated human endometrial stromal fibroblast (hESF) 89	Fibroblast
GSM865181	GSE35287	Endometrial tissue-isolated human endometrial stromal fibroblast (hESF) 90	Fibroblast
GSM865182	GSE35287	Endometrial tissue-isolated human endometrial stromal fibroblast (hESF) 91	Fibroblast
GSM865183	GSE35287	Endometrial tissue-isolated human endometrial stromal fibroblast (hESF) 92	Fibroblast
GSM865184	GSE35287	Endometrial tissue-isolated human endometrial stromal fibroblast (hESF) 93	Fibroblast
GSM865185	GSE35287	Endometrial tissue-isolated human endometrial stromal fibroblast (hESF) 94	Fibroblast
GSM865186	GSE35287	Endometrial tissue-isolated human endometrial stromal fibroblast (hESF) 95	Fibroblast
GSM865187	GSE35287	Endometrial tissue-isolated human endometrial stromal fibroblast (hESF) 96	Fibroblast
GSM865188	GSE35287	Endometrial tissue-isolated human endometrial stromal fibroblast (hESF) 97	Fibroblast
GSM865189	GSE35287	Endometrial tissue-isolated human endometrial stromal fibroblast (hESF) 98	Fibroblast
GSM865190	GSE35287	Endometrial tissue-isolated human endometrial stromal fibroblast (hESF) 99	Fibroblast
GSM865191	GSE35287	Endometrial tissue-isolated human endometrial stromal fibroblast (hESF) 100	Fibroblast
GSM865192	GSE35287	Endometrial tissue-isolated human endometrial stromal fibroblast (hESF) 101	Fibroblast
GSM865193	GSE35287	Endometrial tissue-isolated human endometrial stromal fibroblast (hESF) 102	Fibroblast
GSM865194	GSE35287	Endometrial tissue-isolated human endometrial stromal fibroblast (hESF) 103	Fibroblast
GSM865195	GSE35287	Endometrial tissue-isolated human endometrial stromal fibroblast (hESF) 104	Fibroblast
GSM865196	GSE35287	Endometrial tissue-isolated human endometrial stromal fibroblast (hESF) 105	Fibroblast
GSM865197	GSE35287	Endometrial tissue-isolated human endometrial stromal fibroblast (hESF) 106	Fibroblast
GSM865198	GSE35287	Endometrial tissue-isolated human endometrial stromal fibroblast (hESF) 107	Fibroblast
GSM865199	GSE35287	Endometrial tissue-isolated human endometrial stromal fibroblast (hESF) 108	Fibroblast
GSM865200	GSE35287	Endometrial tissue-isolated human endometrial stromal fibroblast (hESF) 109	Fibroblast
GSM865201	GSE35287	Endometrial tissue-isolated human endometrial stromal fibroblast (hESF) 110	Fibroblast
GSM865202	GSE35287	Endometrial tissue-isolated human endometrial stromal fibroblast (hESF) 111	Fibroblast
GSM865203	GSE35287	Endometrial tissue-isolated human endometrial stromal fibroblast (hESF) 112	Fibroblast
GSM865204	GSE35287	Endometrial tissue-isolated human endometrial stromal fibroblast (hESF) 113	Fibroblast
GSM865205	GSE35287	Endometrial tissue-isolated human endometrial stromal fibroblast (hESF) 114	Fibroblast
GSM865206	GSE35287	Endometrial tissue-isolated human endometrial stromal fibroblast (hESF) 115	Fibroblast
GSM865207	GSE35287	Endometrial tissue-isolated human endometrial stromal fibroblast (hESF) 116	Fibroblast
GSM865208	GSE35287	Endometrial tissue-isolated human endometrial stromal fibroblast (hESF) 117	Fibroblast
GSM865209	GSE35287	Endometrial tissue-isolated human endometrial stromal fibroblast (hESF) 118	Fibroblast
GSM865210	GSE35287	Endometrial tissue-isolated human endometrial stromal fibroblast (hESF) 119	Fibroblast
GSM865211	GSE35287	Endometrial tissue-isolated human endometrial stromal fibroblast (hESF) 120	Fibroblast
GSM879262	GSE36012	MAC_H1N1_Rep1	Macrophages
GSM879272	GSE36012	MAC_H1N1_Rep2	Macrophages
GSM879273	GSE36012	MAC_Sea_Rep1	Macrophages
GSM879318	GSE36012	MAC_Sea_Rep2	Macrophages
GSM905553	GSE36907	mature CD5+CD27+ PB B cells CD5_CD27_1	B cells
GSM905554	GSE36907	mature CD5+CD27+ PB B cells CD5_CD27_2	B cells
GSM905555	GSE36907	mature CD5+CD27+ PB B cells CD5_CD27_3	B cells
GSM905556	GSE36907	mature CD5+CD27+ PB B cells CD5_CD27_4	B cells
GSM905557	GSE36907	mature CD5+CD27+ PB B cells CD5_CD27_5	B cells
GSM905558	GSE36907	mature CD5+CD27- PB B cells CD5_naive_1	Naive B cells
GSM905559	GSE36907	mature CD5+CD27- PB B cells CD5_naive_2	Naive B cells
GSM905560	GSE36907	mature CD5+CD27- PB B cells CD5_naive_3	Naive B cells
GSM905561	GSE36907	mature CD5+CD27- PB B cells CD5_naive_4	Naive B cells
GSM905562	GSE36907	mature CD5+CD27- PB B cells CD5_naive_5	Naive B cells
GSM913908	GSE37213	miR21_sponge-rep1	CD4 T cells
GSM913909	GSE37213	CTRL_sponge-rep1	CD4 T cells
GSM913910	GSE37213	miR21_sponge-rep2	CD4 T cells
GSM913911	GSE37213	CTRL_sponge-rep2	CD4 T cells
GSM913912	GSE37213	miR21_sponge-rep3	CD4 T cells
GSM913913	GSE37213	CTRL_sponge-rep3	CD4 T cells
GSM916532	GSE37348	CB-CD34+	Endothelium
GSM923406	GSE37631	Human Aortic Endothelial Cell Primary Line	Endothelium
GSM923407	GSE37631	Human Lymphatic Endothelial Cell Primary Line	Endothelium
GSM923408	GSE37631	Human Saphenous Vein Endothelial Cell Primary Line	Endothelium
GSM923409	GSE37631	H1 ES cell derived Endothelial Cells	Endothelium
GSM923410	GSE37631	H7 ES cell derived Endothelial Cells	Endothelium
GSM923411	GSE37631	H9 ES cell derived Endothelial Cells New Method	Endothelium
GSM923412	GSE37631	H9 ES cell derived Endothelial Cells Old Method	Endothelium
GSM923413	GSE37631	iPS 1 (K23F) cell derived Endothelial Cells	Endothelium
GSM923414	GSE37631	iPS 2 (3S5F) cell derived Endothelial Cells Day X (different from Day Y)	Endothelium
GSM923415	GSE37631	iPS 2 (3S5F) cell derived Endothelial Cells Day Y (different from Day X)	Endothelium
GSM923416	GSE37631	iPS3 (Huf5) cell derived Endothelial Cells New Method	Endothelium
GSM923417	GSE37631	iPS3 (Huf5) cell derived Endothelial Cells Old Method	Endothelium
GSM1022325	GSE41678	Fibroblast CCD1112Sk monocultured replicate-1	Fibroblast
GSM1022326	GSE41678	Fibroblast CCD1112Sk monocultured replicate-2	Fibroblast
GSM1022327	GSE41678	Fibroblast CCD1112Sk monocultured replicate-3	Fibroblast
GSM1022328	GSE41678	Fibroblast CCD1112Sk cocultured with epithelial Cal51 cells replicate-1	Fibroblast
GSM1022329	GSE41678	Fibroblast CCD1112Sk cocultured with epithelial Cal51 cells replicate-2	Fibroblast
GSM1022330	GSE41678	Fibroblast CCD1112Sk cocultured with epithelial Cal51 cells replicate-3	Fibroblast
GSM1022334	GSE41678	Fibroblast CCD1112Sk cocultured with epithelial MDAMB231 cells replicate-1	Fibroblast
GSM1022335	GSE41678	Fibroblast CCD1112Sk cocultured with epithelial MDAMB231 cells replicate-2	Fibroblast
GSM1022336	GSE41678	Fibroblast CCD1112Sk cocultured with epithelial MDAMB231 cells replicate-3	Fibroblast
GSM1022340	GSE41678	Fibroblast Wi38 monocultured replicate-1	Fibroblast
GSM1022341	GSE41678	Fibroblast Wi38 monocultured replicate-2	Fibroblast
GSM1022342	GSE41678	Fibroblast Wi38 monocultured replicate-3	Fibroblast
GSM1022343	GSE41678	Fibroblast Wi38 monocultured replicate-4	Fibroblast
GSM1022344	GSE41678	Fibroblast Wi38 cocultured with epithelial Cal51 cells replicate-1	Fibroblast
GSM1022345	GSE41678	Fibroblast Wi38 cocultured with epithelial Cal51 cells replicate-2	Fibroblast
GSM1022346	GSE41678	Fibroblast Wi38 cocultured with epithelial Cal51 cells replicate-3	Fibroblast
GSM1022351	GSE41678	Fibroblast Wi38 cocultured with epithelial MDAMB231 cells replicate-1	Fibroblast
GSM1022352	GSE41678	Fibroblast Wi38 cocultured with epithelial MDAMB231 cells replicate-2	Fibroblast
GSM1022353	GSE41678	Fibroblast Wi38 cocultured with epithelial MDAMB231 cells replicate-3	Fibroblast
GSM1022354	GSE41678	Fibroblast Wi38 cocultured with epithelial MDAMB231 cells replicate-4	Fibroblast
GSM1022359	GSE41678	Fibroblast HFF1 monocultured replicate-1	Fibroblast
GSM1022360	GSE41678	Fibroblast HFF1 monocultured replicate-2	Fibroblast
GSM1022361	GSE41678	Fibroblast HFF1 monocultured replicate-3	Fibroblast
GSM1022362	GSE41678	Fibroblast HFF1 monocultured replicate-4	Fibroblast
GSM1022363	GSE41678	Fibroblast HFF1 cocultured with epithelial Cal51 cells replicate-1	Fibroblast
GSM1022364	GSE41678	Fibroblast HFF1 cocultured with epithelial Cal51 cells replicate-2	Fibroblast
GSM1022365	GSE41678	Fibroblast HFF1 cocultured with epithelial Cal51 cells replicate-3	Fibroblast
GSM1022366	GSE41678	Fibroblast HFF1 cocultured with epithelial Cal51 cells replicate-4	Fibroblast
GSM1022371	GSE41678	Fibroblast HFF1 cocultured with epithelial MDAMB231 cells replicate-1	Fibroblast
GSM1022372	GSE41678	Fibroblast HFF1 cocultured with epithelial MDAMB231 cells replicate-2	Fibroblast
GSM1022373	GSE41678	Fibroblast HFF1 cocultured with epithelial MDAMB231 cells replicate-3	Fibroblast
GSM1022377	GSE41678	Fibroblast HFFF2 monocultured replicate-1	Fibroblast
GSM1022378	GSE41678	Fibroblast HFFF2 monocultured replicate-2	Fibroblast
GSM1022379	GSE41678	Fibroblast HFFF2 monocultured replicate-3	Fibroblast
GSM1022380	GSE41678	Fibroblast HFFF2 monocultured replicate-4	Fibroblast
GSM1022381	GSE41678	Fibroblast HFFF2 cocultured with epithelial Cal51 cells replicate-1	Fibroblast
GSM1022382	GSE41678	Fibroblast HFFF2 cocultured with epithelial Cal51 cells replicate-2	Fibroblast
GSM1022383	GSE41678	Fibroblast HFFF2 cocultured with epithelial Cal51 cells replicate-3	Fibroblast
GSM1022384	GSE41678	Fibroblast HFFF2 cocultured with epithelial Cal51 cells replicate-4	Fibroblast
GSM1022389	GSE41678	Fibroblast HFFF2 cocultured with epithelial MDAMB231 cells replicate-1	Fibroblast
GSM1022390	GSE41678	Fibroblast HFFF2 cocultured with epithelial MDAMB231 cells replicate-2	Fibroblast
GSM1022391	GSE41678	Fibroblast HFFF2 cocultured with epithelial MDAMB231 cells replicate-3	Fibroblast
GSM1022392	GSE41678	Fibroblast HFFF2 cocultured with epithelial MDAMB231 cells replicate-4	Fibroblast
GSM1040948	GSE42495	SM1	Macrophages
GSM1040949	GSE42495	SM2	Macrophages
GSM1040950	GSE42495	SM3	Macrophages
GSM1040951	GSE42495	SM4	Macrophages
GSM1040952	GSE42495	SM5	Macrophages
GSM1040953	GSE42495	SM6	Macrophages
GSM1040954	GSE42495	KZM1	Macrophages
GSM1040955	GSE42495	KZM2	Macrophages
GSM1040956	GSE42495	KZM3	Macrophages
GSM1040957	GSE42495	KZM4	Macrophages
GSM1040958	GSE42495	KZM5	Macrophages
GSM1040959	GSE42495	KZM6	Macrophages
GSM1040969	GSE42495	TCHRBCL_M1	Macrophages
GSM1040970	GSE42495	TCHRBCL_M2	Macrophages
GSM1040971	GSE42495	TCHRBCL_M3	Macrophages
GSM1040972	GSE42495	TCHRBCL_M4	Macrophages
GSM1040973	GSE42495	TCHRBCL_M5	Macrophages
GSM1040974	GSE42495	TCHRBCL_M6	Macrophages
GSM1040975	GSE42495	TCHRBCL_M7	Macrophages
GSM1040976	GSE42495	TCHRBCL_M8	Macrophages
GSM1040987	GSE42495	CD 14 1	Macrophages
GSM1040988	GSE42495	CD 14 2	Macrophages
GSM1040989	GSE42495	CD 14 3	Macrophages
GSM1040990	GSE42495	CD 14 4	Macrophages
GSM1040991	GSE42495	CD 14 5	Macrophages
GSM1040992	GSE42495	CD 14-16 1	Macrophages
GSM1040993	GSE42495	CD 14-16 2	Macrophages
GSM1040994	GSE42495	CD 14-16 3	Macrophages
GSM1040995	GSE42495	CD 14-16 4	Macrophages
GSM1045726	GSE42596	Control Endothelial cell #1	Endothelium
GSM1045727	GSE42596	Control Endothelial cell #2	Endothelium
GSM1045728	GSE42596	Micropatterned Endothelial cell #1	Endothelium
GSM1045729	GSE42596	Micropatterned Endothelial cell #2	Endothelium
GSM1048786	GSE42724	naive_B_Cells_rep1	Naive B cells
GSM1048787	GSE42724	naive_B_Cells_rep2	Naive B cells
GSM1048788	GSE42724	naive_B_Cells_rep3	Naive B cells
GSM1048789	GSE42724	memory_B_Cells_rep1	Memory B cells
GSM1048790	GSE42724	memory_B_Cells_rep2	Memory B cells
GSM1048791	GSE42724	memory_B_Cells_rep3	Memory B cells
GSM1048792	GSE42724	B1_Cells_rep1	B cells
GSM1048793	GSE42724	B1_Cells_rep2	B cells
GSM1048794	GSE42724	B1_Cells_rep3	B cells
GSM1048795	GSE42724	PB_Cells_rep1	Plasma cells
GSM1048796	GSE42724	PB_Cells_rep2	Plasma cells
GSM1048797	GSE42724	PB_Cells_rep3	Plasma cells
GSM1050316	GSE42808	HUVEC DMSO biological rep1	Endothelium
GSM1050317	GSE42808	HUVEC DMSO biological rep2	Endothelium
GSM1050318	GSE42808	HUVEC Telmisartan biological rep1	Endothelium
GSM1050319	GSE42808	HUVEC Telmisartan biological rep2	Endothelium
GSM1050320	GSE42808	HUVEC Telmisartan+Amlodipine biological rep1	Endothelium
GSM1050321	GSE42808	HUVEC Telmisartan+Amlodipine biological rep2	Endothelium
GSM1057740	GSE43165	Nx	Endothelium
GSM1057741	GSE43165	Hx	Endothelium
GSM1059551	GSE43260	CD8+BTLA+ TIL_Patient #2529	CD8 T cells
GSM1059552	GSE43260	CD8+BTLA- TIL_Patient #2529	CD8 T cells
GSM1059553	GSE43260	CD8+BTLA+ TIL_Patient #2532	CD8 T cells
GSM1059554	GSE43260	CD8+BTLA- TIL_Patient #2532	CD8 T cells
GSM1059555	GSE43260	CD8+BTLA+ TIL_patient #2538	CD8 T cells
GSM1059556	GSE43260	CD8+BTLA- TIL_Patient #2538	CD8 T cells
GSM1059557	GSE43260	CD8+BTLA+ TIL_Patient #2547	CD8 T cells
GSM1059558	GSE43260	CD8+BTLA- TIL_Patient #2547	CD8 T cells
GSM1059559	GSE43260	CD8+BTLA+ TIL_Patient #2549	CD8 T cells
GSM1059560	GSE43260	CD8+BTLA- TIL_Patient #2549	CD8 T cells
GSM1081582	GSE44270	Keloid fibroblast, biological rep 1	Fibroblast
GSM1081583	GSE44270	Keloid fibroblast, biological rep 2	Fibroblast
GSM1081584	GSE44270	Keloid fibroblast, biological rep 3	Fibroblast
GSM1081585	GSE44270	Keloid fibroblast, biological rep 4	Fibroblast
GSM1081586	GSE44270	Keloid fibroblast, biological rep 5	Fibroblast
GSM1081587	GSE44270	Keloid fibroblast, biological rep 6	Fibroblast
GSM1081588	GSE44270	Keloid fibroblast, biological rep 7	Fibroblast
GSM1081589	GSE44270	Keloid fibroblast, biological rep 8	Fibroblast
GSM1081590	GSE44270	Keloid fibroblast, biological rep 9	Fibroblast
GSM1081600	GSE44270	Non-lesional fibroblast, biological rep 1	Fibroblast
GSM1081601	GSE44270	Non-lesional fibroblast, biological rep 2	Fibroblast
GSM1081602	GSE44270	Non-lesional fibroblast, biological rep 3	Fibroblast
GSM1081603	GSE44270	Non-lesional fibroblast, biological rep 4	Fibroblast
GSM1081604	GSE44270	Non-lesional keratinocyte, biological rep 1	Fibroblast
GSM1081605	GSE44270	Non-lesional keratinocyte, biological rep 2	Fibroblast
GSM1081606	GSE44270	Non-lesional keratinocyte, biological rep 3	Fibroblast
GSM1081607	GSE44270	Non-lesional keratinocyte, biological rep 4	Fibroblast
GSM1081608	GSE44270	Control fibroblast, biological rep 1	Fibroblast
GSM1081609	GSE44270	Control fibroblast, biological rep 2	Fibroblast
GSM1081610	GSE44270	Control fibroblast, biological rep 3	Fibroblast
GSM1084260	GSE44392	CD4+ T cells, unstimulated - rep1	CD4 T cells
GSM1084261	GSE44392	CD4+ T cells, unstimulated - rep2	CD4 T cells
GSM1084262	GSE44392	CD4+ T cells, unstimulated - rep3	CD4 T cells
GSM1084263	GSE44392	CD4+ T cells, unstimulated - rep4	CD4 T cells
GSM1084264	GSE44392	CD4+ T cells, unstimulated + 3.3 µg/ml edelfosine - rep1	CD4 T cells
GSM1084265	GSE44392	CD4+ T cells, unstimulated + 3.3 µg/ml edelfosine - rep2	CD4 T cells
GSM1084266	GSE44392	CD4+ T cells, unstimulated + 3.3 µg/ml edelfosine - rep3	CD4 T cells
GSM1084267	GSE44392	CD4+ T cells, unstimulated + 3.3 µg/ml edelfosine - rep4	CD4 T cells
GSM1084268	GSE44392	CD4+ T cells, unstimulated + 10 µg/ml edelfosine - rep1	CD4 T cells
GSM1084269	GSE44392	CD4+ T cells, unstimulated + 10 µg/ml edelfosine - rep2	CD4 T cells
GSM1084270	GSE44392	CD4+ T cells, unstimulated + 10 µg/ml edelfosine - rep3	CD4 T cells
GSM1084271	GSE44392	CD4+ T cells, unstimulated + 10 µg/ml edelfosine - rep4	CD4 T cells
GSM1084272	GSE44392	CD4+ T cells, stimulated - rep1	CD4 T cells
GSM1084273	GSE44392	CD4+ T cells, stimulated - rep2	CD4 T cells
GSM1084274	GSE44392	CD4+ T cells, stimulated - rep3	CD4 T cells
GSM1084275	GSE44392	CD4+ T cells, stimulated - rep4	CD4 T cells
GSM1084276	GSE44392	CD4+ T cells, stimulated + 3.3 µg/ml edelfosine - rep1	CD4 T cells
GSM1084277	GSE44392	CD4+ T cells, stimulated + 3.3 µg/ml edelfosine - rep2	CD4 T cells
GSM1084278	GSE44392	CD4+ T cells, stimulated + 3.3 µg/ml edelfosine - rep3	CD4 T cells
GSM1084279	GSE44392	CD4+ T cells, stimulated + 3.3 µg/ml edelfosine - rep4	CD4 T cells
GSM1085533	GSE44444	ECFC_Scramble_Rep1	Endothelium
GSM1085534	GSE44444	ECFC_Tal1KD_Rep1	Endothelium
GSM1085535	GSE44444	ECFC_Scramble_Rep2	Endothelium
GSM1085536	GSE44444	ECFC_Tal1KD_Rep2	Endothelium
GSM1085537	GSE44444	ECFC_Scramble_Rep3	Endothelium
GSM1085538	GSE44444	ECFC_Tal1KD_Rep3	Endothelium
GSM1085718	GSE44460	Human T cell HIV tat exposed 0hr Sample Pair 1	T cells
GSM1085719	GSE44460	Human T cell HIV tat exposed 24hr Sample Pair 1	T cells
GSM1085720	GSE44460	Human T cell HIV tat exposed 0hr Sample Pair 2	T cells
GSM1085721	GSE44460	Human T cell HIV tat exposed 24hr Sample Pair 2	T cells
GSM1085722	GSE44460	Human T cell HIV tat exposed 0hr Sample Pair 3	T cells
GSM1085723	GSE44460	Human T cell HIV tat exposed 24hr Sample Pair 3	T cells
GSM1085724	GSE44460	Human T cell HIV tat exposed 0hr Sample Pair 4	T cells
GSM1085725	GSE44460	Human T cell HIV tat exposed 24hr Sample Pair 4	T cells
GSM1085726	GSE44460	Human T cell HIV tat exposed 0hr Sample Pair 5	T cells
GSM1085727	GSE44460	Human T cell HIV tat exposed 24hr Sample Pair 5	T cells
GSM1085728	GSE44460	Human T cell HIV tat exposed 0hr Sample Pair 6	T cells
GSM1085729	GSE44460	Human T cell HIV tat exposed 24hr Sample Pair 6	T cells
GSM1087953	GSE44621	PBMC.DMSO#1	PBMC
GSM1087954	GSE44621	PBMC.DMSO#2	PBMC
GSM1087955	GSE44621	PBMC.DMSO.PHA#1	PBMC
GSM1087956	GSE44621	PBMC.DMSO.PHA#2	PBMC
GSM1087957	GSE44621	PBMC.vorinostat.PHA#1	PBMC
GSM1087958	GSE44621	PBMC.vorinostat.PHA#2	PBMC
GSM1087959	GSE44621	PBMC.TMP195.PHA#1	PBMC
GSM1087960	GSE44621	PBMC.TMP195.PHA#2	PBMC
GSM1087961	GSE44621	CD14-CD19-CD3+.DMSO.PHA#1	T cells
GSM1087962	GSE44621	CD14-CD19-CD3+.DMSO.PHA#2	T cells
GSM1087963	GSE44621	CD14-CD19-CD3+.TMP195.PHA#1	T cells
GSM1087964	GSE44621	CD14-CD19-CD3+.TMP195.PHA#2	T cells
GSM1087965	GSE44621	CD14-CD19+CD3-.DMSO.PHA#1	B cells
GSM1087966	GSE44621	CD14-CD19+CD3-.DMSO.PHA#2	B cells
GSM1087967	GSE44621	CD14-CD19+CD3-.TMP195.PHA#1	B cells
GSM1087968	GSE44621	CD14-CD19+CD3-.TMP195.PHA#2	B cells
GSM1087969	GSE44621	CD14+CD19-CD3-.DMSO.PHA#1	Monocytes
GSM1087970	GSE44621	CD14+CD19-CD3-.DMSO.PHA#2	Monocytes
GSM1087971	GSE44621	CD14+CD19-CD3-.TMP195.PHA#1	Monocytes
GSM1087972	GSE44621	CD14+CD19-CD3-.TMP195.PHA#2	Monocytes
GSM1089787	GSE44732	mDC-iDC_1	Immature Dendritic cells
GSM1089788	GSE44732	mDC-iDC_2	Immature Dendritic cells
GSM1089789	GSE44732	mDC-iDC_3	Immature Dendritic cells
GSM1089790	GSE44732	mDC-IL27_1	Myeloid Dendritic Cells
GSM1089791	GSE44732	mDC-IL27_2	Myeloid Dendritic Cells
GSM1089792	GSE44732	mDC-IL27_3	Myeloid Dendritic Cells
GSM1094377	GSE44955	I_MAC1	Macrophages
GSM1094378	GSE44955	I_MAC2	Macrophages
GSM1094379	GSE44955	I_MAC3	Macrophages
GSM1094380	GSE44955	M_MAC1	Macrophages
GSM1094381	GSE44955	M_MAC2	Macrophages
GSM1094382	GSE44955	M_MAC3	Macrophages
GSM1128071	GSE46279	Uninfected HUVEC	Endothelium
GSM1128072	GSE46279	Control adenovirus-infected HUVEC, 8h	Endothelium
GSM1128073	GSE46279	dn MEF2 adenovirus-infected HUVEC, 8h	Endothelium
GSM1128074	GSE46279	MEF2C adenovirus-infected HUVEC, 8h	Endothelium
GSM1128075	GSE46279	Control adenovirus-infected HUVEC, 16h	Endothelium
GSM1128076	GSE46279	dn MEF2 adenovirus-infected HUVEC, 16h	Endothelium
GSM1128077	GSE46279	MEF2C adenovirus-infected HUVEC, 16h	Endothelium
GSM1128078	GSE46279	Control adenovirus-infected HUVEC, 32h	Endothelium
GSM1128079	GSE46279	dn MEF2 adenovirus-infected HUVEC, 32h	Endothelium
GSM1128080	GSE46279	MEF2C adenovirus-infected HUVEC, 32h	Endothelium
GSM1138839	GSE46824	CAF-LM DGOct10--726-2010--D1T	Fibroblast
GSM1138840	GSE46824	CAF-LM DGOct10--728-2010--D3T	Fibroblast
GSM1138841	GSE46824	CAF-LM DGOct10--729-2010--D4T	Fibroblast
GSM1138842	GSE46824	CAF-LM DGOct10--730-2010--D5T	Fibroblast
GSM1138843	GSE46824	CAF-LM DGOct10--823-2010--D6T-15565T	Fibroblast
GSM1138844	GSE46824	CAF-LM DGOct10--824-2010--D7T-9014T	Fibroblast
GSM1138845	GSE46824	CAF-LM DGOct10--825-2010--D8T-10659T	Fibroblast
GSM1138846	GSE46824	CAF-LM DGOct10--826-2010--D9T-12321T	Fibroblast
GSM1138847	GSE46824	CAF-LM DGOct10--827-2010--D10T-8293T	Fibroblast
GSM1138848	GSE46824	CAF-LM DGOct10--828-2010--D11T-10290T	Fibroblast
GSM1138849	GSE46824	CAF-LM DGOct10--829-2010--D12T-16236T	Fibroblast
GSM1138850	GSE46824	CAF-PT DGOct10--708-2010--A1T	Fibroblast
GSM1138851	GSE46824	CAF-PT DGOct10--710-2010--A2T	Fibroblast
GSM1138852	GSE46824	CAF-PT DGOct10--712-2010--A3T	Fibroblast
GSM1138853	GSE46824	CAF-PT DGOct10--714-2010--A4T	Fibroblast
GSM1138854	GSE46824	CAF-PT DGOct10--716-2010--B1T	Fibroblast
GSM1138855	GSE46824	CAF-PT DGOct10--718-2010--B2T	Fibroblast
GSM1138856	GSE46824	CAF-PT DGOct10--720-2010--B3T	Fibroblast
GSM1138857	GSE46824	CAF-PT DGOct10--722-2010--B4T	Fibroblast
GSM1138858	GSE46824	CAF-PT DGOct10--724-2010--C1T	Fibroblast
GSM1138859	GSE46824	CAF-PT DGOct10--818-2010--B08-22886T	Fibroblast
GSM1138860	GSE46824	CAF-PT DGOct10--819-2010--B09-732T	Fibroblast
GSM1138861	GSE46824	CAF-PT DGOct10--820-2010--994489T	Fibroblast
GSM1138862	GSE46824	CAF-PT DGOct10--821-2010--1399068T	Fibroblast
GSM1138863	GSE46824	CAF-PT DGOct10--822-2010--1505300T	Fibroblast
GSM1138864	GSE46824	NCF DGOct10--707-2010--1NCF	Fibroblast
GSM1138865	GSE46824	NCF DGOct10--709-2010--2NCF	Fibroblast
GSM1138866	GSE46824	NCF DGOct10--711-2010--3NCF	Fibroblast
GSM1138867	GSE46824	NCF DGOct10--713-2010--4NCF	Fibroblast
GSM1138868	GSE46824	NCF DGOct10--715-2010--5NCF	Fibroblast
GSM1138869	GSE46824	NCF DGOct10--717-2010--6NCF	Fibroblast
GSM1138870	GSE46824	NCF DGOct10--719-2010--7NCF	Fibroblast
GSM1138871	GSE46824	NCF DGOct10--721-2010--8NCF	Fibroblast
GSM1138872	GSE46824	NCF DGOct10--723-2010--9NCF	Fibroblast
GSM1143706	GSE47044	germinal center B cells 1	Germinal center B cells
GSM1143707	GSE47044	germinal center B cells 2	Germinal center B cells
GSM1143708	GSE47044	germinal center B cells 3	Germinal center B cells
GSM1143709	GSE47044	germinal center B cells 4	Germinal center B cells
GSM1143710	GSE47044	germinal center B cells 5	Germinal center B cells
GSM1153452	GSE47621	305 - no IFN-gamma - mAdbID:120208	Myeloid Dendritic Cells
GSM1153453	GSE47621	305 - IFN-gamma - mAdbID:120209	Myeloid Dendritic Cells
GSM1153454	GSE47621	11310 - no IFN-gamma - mAdbID:120210	Myeloid Dendritic Cells
GSM1153455	GSE47621	11310 - IFN-gamma - mAdbID:120211	Myeloid Dendritic Cells
GSM1153456	GSE47621	6123 - no IFN-gamma - mAdbID:120212	Myeloid Dendritic Cells
GSM1153457	GSE47621	82406 - no IFN-gamma - mAdbID:120214	Myeloid Dendritic Cells
GSM1153458	GSE47621	82406 - IFN-gamma - mAdbID:120215	Myeloid Dendritic Cells
GSM1153459	GSE47621	6123 - IFN-gamma - mAdbID:120223	Myeloid Dendritic Cells
GSM1180790	GSE48558	Normal Granulocyte-1	Granulocyte
GSM1180794	GSE48558	Normal Granulocyte-2	Granulocyte
GSM1180818	GSE48558	Normal B-cell-1	B cells
GSM1180820	GSE48558	Normal T cell-1	T cells
GSM1180824	GSE48558	Normal Granulocyte-3	Granulocyte
GSM1180826	GSE48558	Normal Granulocyte-4	Granulocyte
GSM1180827	GSE48558	Normal Monocyte-1	Monocytes
GSM1180828	GSE48558	Normal Monocyte-2	Monocytes
GSM1180829	GSE48558	Normal B-cell-2	B cells
GSM1180831	GSE48558	Normal T cell-2	T cells
GSM1180834	GSE48558	Normal T cell-3	T cells
GSM1180835	GSE48558	Normal T cell-4	T cells
GSM1180838	GSE48558	Normal T cell-5	T cells
GSM1180839	GSE48558	Normal T cell-6	T cells
GSM1180841	GSE48558	Normal B cell-3	B cells
GSM1180843	GSE48558	Normal T cell-7	T cells
GSM1180845	GSE48558	Normal B cell-4	B cells
GSM1180847	GSE48558	Normal T cell-8	T cells
GSM1180887	GSE48558	Normal Granulocyte-5	Granulocyte
GSM1180888	GSE48558	Normal Granulocyte-6	Granulocyte
GSM1180889	GSE48558	Normal Granulocyte-7	Granulocyte
GSM1180890	GSE48558	Normal Granulocyte-8	Granulocyte
GSM1180891	GSE48558	Normal Granulocyte-9	Granulocyte
GSM1180892	GSE48558	Normal Granulocyte-10	Granulocyte
GSM1180893	GSE48558	Normal Granulocyte-11	Granulocyte
GSM1180896	GSE48558	Normal T cell-9	T cells
GSM1180900	GSE48558	Normal B cell-5	B cells
GSM1180901	GSE48558	Normal B cell-6	B cells
GSM1180902	GSE48558	Normal B cell-7	B cells
GSM1180903	GSE48558	Normal B cell-8	B cells
GSM1180904	GSE48558	Normal B cell-9	B cells
GSM1180905	GSE48558	Normal B cell-10	B cells
GSM1180906	GSE48558	Normal B cell-11	B cells
GSM1180907	GSE48558	Normal T cell-10	B cells
GSM1180908	GSE48558	Normal Monocyte-3	Monocytes
GSM1180909	GSE48558	Normal Monocyte-4	Monocytes
GSM1180910	GSE48558	Normal Monocyte-5	Monocytes
GSM1180911	GSE48558	Normal Monocyte-6	Monocytes
GSM1180912	GSE48558	Normal Granulocyte-12	Granulocyte
GSM1180913	GSE48558	Normal T cell-11	T cells
GSM1180914	GSE48558	Normal T cell-12	T cells
GSM1180915	GSE48558	Normal T cell-13	T cells
GSM1180916	GSE48558	Normal T cell-14	T cells
GSM1180917	GSE48558	Normal T cell-15	T cells
GSM1180918	GSE48558	Normal T cell-16	T cells
GSM1180919	GSE48558	Normal T cell-17	T cells
GSM1184254	GSE48761	Normal Fibroblast AN1 rep1	Fibroblast
GSM1184255	GSE48761	Normal Fibroblast AN1 rep2	Fibroblast
GSM1184256	GSE48761	Normal Fibroblast AN2 rep1	Fibroblast
GSM1184257	GSE48761	Normal Fibroblast AN2 rep2	Fibroblast
GSM1184258	GSE48761	Normal Fibroblast AN3 rep1	Fibroblast
GSM1184259	GSE48761	Normal Fibroblast AN3 rep2	Fibroblast
GSM1184260	GSE48761	Normal Fibroblast BC rep1	Fibroblast
GSM1184261	GSE48761	Normal Fibroblast BC rep2	Fibroblast
GSM1184262	GSE48761	Normal Fibroblast GM03440 rep1	Fibroblast
GSM1184263	GSE48761	Normal Fibroblast GM03440 rep2	Fibroblast
GSM1184264	GSE48761	WS Fibroblast AG00780 rep1	Fibroblast
GSM1184265	GSE48761	WS Fibroblast AG00780 rep2	Fibroblast
GSM1184266	GSE48761	WS Fibroblast AG03141 rep1	Fibroblast
GSM1184267	GSE48761	WS Fibroblast AG03141 rep2	Fibroblast
GSM1184268	GSE48761	WS Fibroblast AG05229 rep1	Fibroblast
GSM1184269	GSE48761	WS Fibroblast AG05229 rep2	Fibroblast
GSM1184270	GSE48761	WS Fibroblast AG06300 rep1	Fibroblast
GSM1184271	GSE48761	WS Fibroblast AG06300 rep2	Fibroblast
GSM1184272	GSE48761	WS Fibroblast AG12797 rep1	Fibroblast
GSM1184273	GSE48761	WS Fibroblast AG12797 rep2	Fibroblast
GSM1192215	GSE49019	Bcell_mock_0hrs, AD1	B cells
GSM1192216	GSE49019	Bcell_activated_30min, AD2	B cells
GSM1192217	GSE49019	Bcell_activated-gp120pp_30min, AD3	B cells
GSM1192218	GSE49019	Bcell_activated-gp120m_30min, AD4	B cells
GSM1192219	GSE49019	Bcell_activated_3hrs, AD5	B cells
GSM1192220	GSE49019	Bcell_activated-gp120pp_3hrs, AD6	B cells
GSM1192221	GSE49019	Bcell_activated-gp120m_3hrs, AD7	B cells
GSM1192222	GSE49019	Bcell_activated_6hrs, AD8	B cells
GSM1192223	GSE49019	Bcell_activated-gp120pp_6hrs, AD9	B cells
GSM1192224	GSE49019	Bcell_activated-gp120m_6hrs, AD10	B cells
GSM1192225	GSE49019	Bcell_mock_0hrs, AE1	B cells
GSM1192226	GSE49019	Bcell_activated_30min, AE2	B cells
GSM1192227	GSE49019	Bcell_activated-gp120pp_30min, AE3	B cells
GSM1192228	GSE49019	Bcell_activated-gp120m_30min, AE4	B cells
GSM1192229	GSE49019	Bcell_activated_3hrs, AE5	B cells
GSM1192230	GSE49019	Bcell_activated-gp120pp_3hrs, AE6	B cells
GSM1192231	GSE49019	Bcell_activated-gp120m_3hrs, AE7	B cells
GSM1192232	GSE49019	Bcell_activated_6hrs, AE8	B cells
GSM1192233	GSE49019	Bcell_activated-gp120pp_6hrs, AE9	B cells
GSM1192234	GSE49019	Bcell_activated-gp120m_6hrs, AE10	B cells
GSM1192235	GSE49019	Bcell_mock_0hrs, AF1	B cells
GSM1192236	GSE49019	Bcell_activated_30min, AF2	B cells
GSM1192237	GSE49019	Bcell_activated-gp120pp_30min, AF3	B cells
GSM1192238	GSE49019	Bcell_activated-gp120m_30min, AF4	B cells
GSM1192239	GSE49019	Bcell_activated_3hrs, AF5	B cells
GSM1192240	GSE49019	Bcell_activated-gp120pp_3hrs, AF6	B cells
GSM1192241	GSE49019	Bcell_activated-gp120m_3hrs, AF7	B cells
GSM1192242	GSE49019	Bcell_activated_6hrs, AF8	B cells
GSM1192243	GSE49019	Bcell_activated-gp120pp_6hrs, AF9	B cells
GSM1192244	GSE49019	Bcell_activated-gp120m_6hrs, AF10	B cells
GSM1192245	GSE49019	Bcell_mock_6hrs, AG1	B cells
GSM1192246	GSE49019	Bcell_activated_6hrs, AG2	B cells
GSM1192247	GSE49019	Bcell_activated-gp120PP_6hrs, AG3	B cells
GSM1192248	GSE49019	Bcell_activated-gp120m_6hrs, AG4	B cells
GSM1192249	GSE49019	Bcell_mock_6hrs, AH1	B cells
GSM1192250	GSE49019	Bcell_activated_6hrs, AH2	B cells
GSM1192251	GSE49019	Bcell_activated-gp120PP_6hrs, AH3	B cells
GSM1192252	GSE49019	Bcell_activated-gp120m_6hrs, AH4	B cells
GSM1192253	GSE49019	Bcell_mock_6hrs, AJ1	B cells
GSM1192254	GSE49019	Bcell_activated_6hrs, AJ2	B cells
GSM1192255	GSE49019	Bcell_activated-gp120PP_6hrs, AJ3	B cells
GSM1192256	GSE49019	Bcell_activated-gp120m_6hrs, AJ4	B cells
GSM1205162	GSE49703	Th1_Media#2	Th1
GSM1205163	GSE49703	Th1_Media#3	Th1
GSM1205164	GSE49703	Th2_Media#2	Th2
GSM1205165	GSE49703	Th2_Media#3	Th2
GSM1205166	GSE49703	Th17_Media#2	Th17
GSM1205167	GSE49703	Th17_Media#3	Th17
GSM1205168	GSE49703	Th17.1_Media#2	Th17
GSM1205169	GSE49703	Th17.1_Media#3	Th17
GSM1208468	GSE49877	Blood CD4 Tem cells - patient 1	Effector Memory CD4 T cells
GSM1208469	GSE49877	Blood CD8 Tem cells - patient 1	Effector Memory CD8 T cells
GSM1208470	GSE49877	Intraepithelial CD4 Tem cells - patient 1	Effector Memory CD4 T cells
GSM1208471	GSE49877	Intraepithelial CD8 Tem cells - patient 1	Effector Memory CD8 T cells
GSM1208472	GSE49877	Lamina propria CD4 Tem cells - patient 1	Effector Memory CD4 T cells
GSM1208473	GSE49877	Lamina propria CD8 Tem cells - patient 1	Effector Memory CD8 T cells
GSM1208474	GSE49877	Blood CD4 Tem cells - patient 2	Effector Memory CD4 T cells
GSM1208475	GSE49877	Blood CD8 Tem cells - patient 2	Effector Memory CD8 T cells
GSM1208476	GSE49877	Intraepithelial CD4 Tem cells - patient 2	Effector Memory CD4 T cells
GSM1208477	GSE49877	Intraepithelial CD8 Tem cells - patient 2	Effector Memory CD8 T cells
GSM1208478	GSE49877	Lamina propria CD4 Tem cells - patient 2	Effector Memory CD4 T cells
GSM1208479	GSE49877	Lamina propria CD8 Tem cells - patient 2	Effector Memory CD8 T cells
GSM1208480	GSE49877	Blood CD4 Tem cells - patient 3	Effector Memory CD4 T cells
GSM1208481	GSE49877	Blood CD8 Tem cells - patient 3	Effector Memory CD8 T cells
GSM1208482	GSE49877	Intraepithelial CD4 Tem cells - patient 3	Effector Memory CD4 T cells
GSM1208483	GSE49877	Intraepithelial CD8 Tem cells - patient 3	Effector Memory CD8 T cells
GSM1208484	GSE49877	Lamina propria CD4 Tem cells - patient 3	Effector Memory CD4 T cells
GSM1208485	GSE49877	Lamina propria CD8 Tem cells - patient 3	Effector Memory CD8 T cells
GSM1208486	GSE49877	Blood CD4 Tem cells - patient 4	Effector Memory CD4 T cells
GSM1208487	GSE49877	Blood CD8 Tem cells - patient 4	Effector Memory CD8 T cells
GSM1208488	GSE49877	Intraepithelial CD4 Tem cells - patient 4	Effector Memory CD4 T cells
GSM1208489	GSE49877	Intraepithelial CD8 Tem cells - patient 4	Effector Memory CD8 T cells
GSM1208490	GSE49877	Lamina propria CD4 Tem cells - patient 4	Effector Memory CD4 T cells
GSM1208491	GSE49877	Lamina propria CD8 Tem cells - patient 4	Effector Memory CD8 T cells
GSM1208492	GSE49877	Blood CD4 Tem cells - patient 5	Effector Memory CD4 T cells
GSM1208493	GSE49877	Blood CD8 Tem cells - patient 5	Effector Memory CD8 T cells
GSM1208494	GSE49877	Intraepithelial CD4 Tem cells - patient 5	Effector Memory CD4 T cells
GSM1208495	GSE49877	Intraepithelial CD8 Tem cells - patient 5	Effector Memory CD8 T cells
GSM1208496	GSE49877	Lamina propria CD4 Tem cells - patient 5	Effector Memory CD4 T cells
GSM1208497	GSE49877	Lamina propria CD8 Tem cells - patient 5	Effector Memory CD8 T cells
GSM1208498	GSE49877	Blood CD4 Tem cells - patient 6	Effector Memory CD4 T cells
GSM1208499	GSE49877	Blood CD8 Tem cells - patient 6	Effector Memory CD8 T cells
GSM1208500	GSE49877	Intraepithelial CD4 Tem cells - patient 6	Effector Memory CD4 T cells
GSM1208501	GSE49877	Intraepithelial CD8 Tem cells - patient 6	Effector Memory CD8 T cells
GSM1208502	GSE49877	Lamina propria CD4 Tem cells - patient 6	Effector Memory CD4 T cells
GSM1208503	GSE49877	Lamina propria CD8 Tem cells - patient 6	Effector Memory CD8 T cells
GSM1217747	GSE50380	CD103+ Sirpa- intestinal DC 1	Myeloid Dendritic Cells
GSM1217748	GSE50380	CD103+ Sirpa- intestinal DC 2	Myeloid Dendritic Cells
GSM1217749	GSE50380	CD103+ Sirpa- intestinal DC 3	Myeloid Dendritic Cells
GSM1217750	GSE50380	CD103+ Sirpa+ intestinal DC 1	Myeloid Dendritic Cells
GSM1217751	GSE50380	CD103+ Sirpa+ intestinal DC 2	Myeloid Dendritic Cells
GSM1217752	GSE50380	CD103+ Sirpa+ intestinal DC 3	Myeloid Dendritic Cells
GSM1217753	GSE50380	CD103+ Sirpa+ intestinal DC 4	Myeloid Dendritic Cells
GSM1217754	GSE50380	CD103+ Sirpa+ intestinal DC 5	Myeloid Dendritic Cells
GSM1217755	GSE50380	CD103- Sirpa+ intestinal DC 1	Myeloid Dendritic Cells
GSM1217756	GSE50380	CD103- Sirpa+ intestinal DC 2	Myeloid Dendritic Cells
GSM1217757	GSE50380	CD103- Sirpa+ intestinal DC 3	Myeloid Dendritic Cells
GSM1248745	GSE51587	\naive B cells CD40L alone	Naive B cells
GSM1248746	GSE51587	\naive B cells CD40L alone	Naive B cells
GSM1248747	GSE51587	\naive B cells CD40L alone	Naive B cells
GSM1248748	GSE51587	\naive B cells CD40L alone	Naive B cells
GSM1248749	GSE51587	\naive B cells CD40L/IL-21	Naive B cells
GSM1248750	GSE51587	\naive B cells CD40L/IL-21	Naive B cells
GSM1248751	GSE51587	\naive B cells CD40L/IL-21	Naive B cells
GSM1248752	GSE51587	\naive B cells CD40L/IL-21	Naive B cells
GSM1248753	GSE51587	\naive B cells CD40L alone	Naive B cells
GSM1248754	GSE51587	\naive B cells CD40L alone	Naive B cells
GSM1248755	GSE51587	\naive B cells CD40L alone	Naive B cells
GSM1248756	GSE51587	\naive B cells CD40L/IL-21	Naive B cells
GSM1248757	GSE51587	\naive B cells CD40L/IL-21	Naive B cells
GSM1248758	GSE51587	\naive B cells CD40L/IL-21	Naive B cells
GSM1260083	GSE52129	Sorted CD38+ naive CD4 T cells from cord blood 1	Naive CD4 T cells
GSM1260084	GSE52129	Sorted CD38+ naive CD4 T cells from cord blood 2	Naive CD4 T cells
GSM1260085	GSE52129	Sorted CD38+ naive CD4 T cells from cord blood 3	Naive CD4 T cells
GSM1260086	GSE52129	Sorted CD38+ naive CD4 T cells from cord blood 4	Naive CD4 T cells
GSM1260087	GSE52129	Sorted CD38+ naive CD4 T cells from adult 1	Naive CD4 T cells
GSM1260088	GSE52129	Sorted CD38- naive CD4 T cells from adult 1	Naive CD4 T cells
GSM1260089	GSE52129	Sorted CD38+ naive CD4 T cells from adult 2	Naive CD4 T cells
GSM1260090	GSE52129	Sorted CD38- naive CD4 T cells from adult 2	Naive CD4 T cells
GSM1260091	GSE52129	Sorted CD38+ naive CD4 T cells from adult 3	Naive CD4 T cells
GSM1260092	GSE52129	Sorted CD38- naive CD4 T cells from adult 3	Naive CD4 T cells
GSM1260093	GSE52129	Sorted CD38+ naive CD4 T cells from adult 4	Naive CD4 T cells
GSM1260094	GSE52129	Sorted CD38- naive CD4 T cells from adult 4	Naive CD4 T cells
GSM1273533	GSE52647	Monocyte Donor 1	Monocytes
GSM1273534	GSE52647	Macrophage Donor 1	Macrophages
GSM1273535	GSE52647	Monocyte Donor 2	Monocytes
GSM1273536	GSE52647	Macrophage Donor 2	Macrophages
GSM1273537	GSE52647	Monocyte Donor 3	Monocytes
GSM1273538	GSE52647	Macrophage Donor 3	Macrophages
GSM1273539	GSE52647	Monocyte Donor 4	Monocytes
GSM1273540	GSE52647	Macrophage Donor 4	Macrophages
GSM1273541	GSE52647	Monocyte Donor 5	Monocytes
GSM1273542	GSE52647	Macrophage Donor 5	Macrophages
GSM1273543	GSE52647	Monocyte Donor 6	Monocytes
GSM1273544	GSE52647	Macrophage Donor 6	Macrophages
GSM1276660	GSE52819	Uninfected, replicate 1	Macrophages
GSM1276661	GSE52819	Uninfected, replicate 2	Macrophages
GSM1276662	GSE52819	Uninfected, replicate 3	Macrophages
GSM1276663	GSE52819	Uninfected treated with 1,25D, replicate 1	Macrophages
GSM1276664	GSE52819	Uninfected treated with 1,25D, replicate 2	Macrophages
GSM1276665	GSE52819	Uninfected treated with 1,25D, replicate 3	Macrophages
GSM1276666	GSE52819	Infected with H37Rv, replicate 1	Macrophages
GSM1276667	GSE52819	Infected with H37Rv, replicate 2	Macrophages
GSM1276668	GSE52819	Infected with H37Rv, replicate 3	Macrophages
GSM1276669	GSE52819	Infected with H37Rv and treated with 1,25D, replicate 1	Macrophages
GSM1276670	GSE52819	Infected with H37Rv and treated with 1,25D, replicate 2	Macrophages
GSM1276671	GSE52819	Infected with H37Rv and treated with 1,25D, replicate 3	Macrophages
GSM1281461	GSE53166	1_unstim [209509]	Myeloid Dendritic Cells
GSM1281462	GSE53166	1L [209510]	Myeloid Dendritic Cells
GSM1281463	GSE53166	1V [209511]	Myeloid Dendritic Cells
GSM1281464	GSE53166	3_unstim [209512]	Myeloid Dendritic Cells
GSM1281465	GSE53166	3L [209513]	Myeloid Dendritic Cells
GSM1281466	GSE53166	3V [209514]	Myeloid Dendritic Cells
GSM1281467	GSE53166	9L [209516]	Myeloid Dendritic Cells
GSM1281468	GSE53166	10L [209519]	Myeloid Dendritic Cells
GSM1281469	GSE53166	10V [209520]	Myeloid Dendritic Cells
GSM1281470	GSE53166	15_unstim [209524]	Myeloid Dendritic Cells
GSM1281471	GSE53166	15L [209525]	Myeloid Dendritic Cells
GSM1281472	GSE53166	19_unstim [209530]	Myeloid Dendritic Cells
GSM1281473	GSE53166	19L [209531]	Myeloid Dendritic Cells
GSM1281474	GSE53166	20_unstim [209533]	Myeloid Dendritic Cells
GSM1281475	GSE53166	20L [209534]	Myeloid Dendritic Cells
GSM1281476	GSE53166	21_unstim [209536]	Myeloid Dendritic Cells
GSM1281477	GSE53166	21L [209537]	Myeloid Dendritic Cells
GSM1281478	GSE53166	21V [209538]	Myeloid Dendritic Cells
GSM1281479	GSE53166	22_unstim [209539]	Myeloid Dendritic Cells
GSM1281480	GSE53166	22L [209540]	Myeloid Dendritic Cells
GSM1281481	GSE53166	22V [209541]	Myeloid Dendritic Cells
GSM1281482	GSE53166	23_unstim [209542]	Myeloid Dendritic Cells
GSM1281483	GSE53166	23L [209543]	Myeloid Dendritic Cells
GSM1281484	GSE53166	23V [209544]	Myeloid Dendritic Cells
GSM1281485	GSE53166	24_unstim [209545]	Myeloid Dendritic Cells
GSM1281486	GSE53166	24V [209547]	Myeloid Dendritic Cells
GSM1281487	GSE53166	25_unstim [209548]	Myeloid Dendritic Cells
GSM1281488	GSE53166	25L [209549]	Myeloid Dendritic Cells
GSM1281489	GSE53166	25V [209550]	Myeloid Dendritic Cells
GSM1281490	GSE53166	26_unstim [209551]	Myeloid Dendritic Cells
GSM1281491	GSE53166	26L [209552]	Myeloid Dendritic Cells
GSM1281492	GSE53166	26V [209553]	Myeloid Dendritic Cells
GSM1281493	GSE53166	27L [209555]	Myeloid Dendritic Cells
GSM1281494	GSE53166	27V [209556]	Myeloid Dendritic Cells
GSM1281495	GSE53166	28_unstim [209557]	Myeloid Dendritic Cells
GSM1281496	GSE53166	28L [209558]	Myeloid Dendritic Cells
GSM1281497	GSE53166	28V [209559]	Myeloid Dendritic Cells
GSM1281498	GSE53166	30_unstim [209560]	Myeloid Dendritic Cells
GSM1281499	GSE53166	30L [209561]	Myeloid Dendritic Cells
GSM1281500	GSE53166	30V [209562]	Myeloid Dendritic Cells
GSM1281501	GSE53166	35_unstim [209563]	Myeloid Dendritic Cells
GSM1281502	GSE53166	35L [209564]	Myeloid Dendritic Cells
GSM1281503	GSE53166	35V [209565]	Myeloid Dendritic Cells
GSM1281504	GSE53166	36_unstim [209566]	Myeloid Dendritic Cells
GSM1281505	GSE53166	36L [209567]	Myeloid Dendritic Cells
GSM1281506	GSE53166	36V [209568]	Myeloid Dendritic Cells
GSM1281507	GSE53166	37_unstim [209569]	Myeloid Dendritic Cells
GSM1281508	GSE53166	37L [209570]	Myeloid Dendritic Cells
GSM1281509	GSE53166	37V [209571]	Myeloid Dendritic Cells
GSM1281510	GSE53166	38_unstim [209572]	Myeloid Dendritic Cells
GSM1281511	GSE53166	38L [209573]	Myeloid Dendritic Cells
GSM1281512	GSE53166	38V [209574]	Myeloid Dendritic Cells
GSM1281513	GSE53166	39L [209576]	Myeloid Dendritic Cells
GSM1281514	GSE53166	39V [209577]	Myeloid Dendritic Cells
GSM1281515	GSE53166	40_unstim [209578]	Myeloid Dendritic Cells
GSM1281516	GSE53166	40L [209579]	Myeloid Dendritic Cells
GSM1281517	GSE53166	40V [209580]	Myeloid Dendritic Cells
GSM1281518	GSE53166	41_unstim [209581]	Myeloid Dendritic Cells
GSM1281519	GSE53166	41V [209583]	Myeloid Dendritic Cells
GSM1281520	GSE53166	18_unstim [209586]	Myeloid Dendritic Cells
GSM1281521	GSE53166	18L [209587]	Myeloid Dendritic Cells
GSM1281522	GSE53166	7_unstim [209606]	Myeloid Dendritic Cells
GSM1281523	GSE53166	7L [209607]	Myeloid Dendritic Cells
GSM1281524	GSE53166	7V [209608]	Myeloid Dendritic Cells
GSM1281525	GSE53166	29_unstim [209609]	Myeloid Dendritic Cells
GSM1281526	GSE53166	29V [209611]	Myeloid Dendritic Cells
GSM1281527	GSE53166	1_unstim_rep [217654]	Myeloid Dendritic Cells
GSM1281528	GSE53166	L1_rep [217655]	Myeloid Dendritic Cells
GSM1281529	GSE53166	V1_rep [217656]	Myeloid Dendritic Cells
GSM1281530	GSE53166	2_unstim_rep [217657]	Myeloid Dendritic Cells
GSM1281531	GSE53166	L2_rep [217658]	Myeloid Dendritic Cells
GSM1281532	GSE53166	V2_rep [217659]	Myeloid Dendritic Cells
GSM1281533	GSE53166	3_unstim_rep [217660]	Myeloid Dendritic Cells
GSM1281534	GSE53166	L3_rep [217661]	Myeloid Dendritic Cells
GSM1281535	GSE53166	V3_rep [217662]	Myeloid Dendritic Cells
GSM1281536	GSE53166	4_unstim_rep [217663]	Myeloid Dendritic Cells
GSM1281537	GSE53166	L4_rep [217664]	Myeloid Dendritic Cells
GSM1281538	GSE53166	V4_rep [217665]	Myeloid Dendritic Cells
GSM1281539	GSE53166	5_unstim_rep [217666]	Myeloid Dendritic Cells
GSM1281540	GSE53166	L5_rep [217667]	Myeloid Dendritic Cells
GSM1281541	GSE53166	V5_rep [217668]	Myeloid Dendritic Cells
GSM1281542	GSE53166	6_unstim_rep [217669]	Myeloid Dendritic Cells
GSM1281543	GSE53166	L6_rep [217670]	Myeloid Dendritic Cells
GSM1281544	GSE53166	V6_rep [217671]	Myeloid Dendritic Cells
GSM1281545	GSE53166	7_unstim_rep [217672]	Myeloid Dendritic Cells
GSM1281546	GSE53166	L7_rep [217673]	Myeloid Dendritic Cells
GSM1281547	GSE53166	V7_rep [217674]	Myeloid Dendritic Cells
GSM1281548	GSE53166	8_unstim_rep [217675]	Myeloid Dendritic Cells
GSM1281549	GSE53166	L8_rep [217676]	Myeloid Dendritic Cells
GSM1281550	GSE53166	V8_rep [217677]	Myeloid Dendritic Cells
GSM1281551	GSE53166	9_unstim_rep [217678]	Myeloid Dendritic Cells
GSM1281552	GSE53166	L9_rep [217679]	Myeloid Dendritic Cells
GSM1281553	GSE53166	V9_rep [217680]	Myeloid Dendritic Cells
GSM1281554	GSE53166	10_unstim_rep [217681]	Myeloid Dendritic Cells
GSM1281555	GSE53166	L10_rep [217682]	Myeloid Dendritic Cells
GSM1281556	GSE53166	11_unstim_rep [217684]	Myeloid Dendritic Cells
GSM1281557	GSE53166	L11_rep [217685]	Myeloid Dendritic Cells
GSM1281558	GSE53166	V11_rep [217686]	Myeloid Dendritic Cells
GSM1281559	GSE53166	12_unstim_rep [217687]	Myeloid Dendritic Cells
GSM1281560	GSE53166	L12_rep [217688]	Myeloid Dendritic Cells
GSM1281561	GSE53166	V12_rep [217689]	Myeloid Dendritic Cells
GSM1281562	GSE53166	13_unstim_rep [217690]	Myeloid Dendritic Cells
GSM1281563	GSE53166	L13_rep [217691]	Myeloid Dendritic Cells
GSM1281564	GSE53166	V13_rep [217692]	Myeloid Dendritic Cells
GSM1281565	GSE53166	14_unstim_rep [217693]	Myeloid Dendritic Cells
GSM1281566	GSE53166	L14_rep [217694]	Myeloid Dendritic Cells
GSM1281567	GSE53166	V14_rep [217695]	Myeloid Dendritic Cells
GSM1281568	GSE53166	15_unstim_rep [217696]	Myeloid Dendritic Cells
GSM1281569	GSE53166	L15_rep [217697]	Myeloid Dendritic Cells
GSM1281570	GSE53166	V15_rep [217698]	Myeloid Dendritic Cells
GSM1281571	GSE53166	16_unstim_rep [217699]	Myeloid Dendritic Cells
GSM1281572	GSE53166	L16_rep [217700]	Myeloid Dendritic Cells
GSM1281573	GSE53166	V16_rep [217701]	Myeloid Dendritic Cells
GSM1287224	GSE53201	Lipid-free apolipoprotein A-I, biological rep 1	Endothelium
GSM1287225	GSE53201	Lipid-free apolipoprotein A-I, biological rep 2	Endothelium
GSM1287226	GSE53201	Lipid-free apolipoprotein A-I, biological rep 3	Endothelium
GSM1287227	GSE53201	control, biological rep 1	Endothelium
GSM1287228	GSE53201	control, biological rep 2	Endothelium
GSM1287229	GSE53201	control, biological rep 3	Endothelium
GSM1287230	GSE53201	rHDL, biological rep 1	Endothelium
GSM1287231	GSE53201	rHDL, biological rep 2	Endothelium
GSM1287232	GSE53201	rHDL, biological rep 3	Endothelium
GSM1287233	GSE53201	Native HDL, biological rep 1	Endothelium
GSM1287234	GSE53201	Native HDL, biological rep 2	Endothelium
GSM1287235	GSE53201	Native HDL, biological rep 3	Endothelium
GSM1287236	GSE53201	Native HDL, biological rep 4	Endothelium
GSM1287237	GSE53201	Native HDL, biological rep 5	Endothelium
GSM1287238	GSE53201	small unilamellar vesicles, biological rep 1	Endothelium
GSM1287239	GSE53201	small unilamellar vesicles, biological rep 2	Endothelium
GSM1287240	GSE53201	small unilamellar vesicles, biological rep 3	Endothelium
GSM1287241	GSE53201	Lipid-free apolipoprotein A-I, biological rep 4	Endothelium
GSM1287242	GSE53201	Lipid-free apolipoprotein A-I, biological rep 5	Endothelium
GSM1287243	GSE53201	control, biological rep 4	Endothelium
GSM1287244	GSE53201	control, biological rep 5	Endothelium
GSM1287245	GSE53201	rHDL, biological rep 4	Endothelium
GSM1287246	GSE53201	rHDL, biological rep 5	Endothelium
GSM1287247	GSE53201	small unilamellar vesicles, biological rep 4	Endothelium
GSM1287248	GSE53201	small unilamellar vesicles, biological rep 5	Endothelium
GSM1293935	GSE53455	Naive CD4.Th17.DMSO.60h #1	Th17
GSM1293936	GSE53455	Naive CD4.Th17.DMSO.60h #2	Th17
GSM1293937	GSE53455	Naive CD4.Th17.TMP776.60h #1	Th17
GSM1293938	GSE53455	Naive CD4.Th17.TMP776.60h #2	Th17
GSM1293939	GSE53455	Naive CD4.Th17.TMP778.60h #1	Th17
GSM1293940	GSE53455	Naive CD4.Th17.TMP778.60h #2	Th17
GSM1293941	GSE53455	Memory CD4.CCR6+.DMSO.20h #1	Memory CD4 T cells
GSM1293942	GSE53455	Memory CD4.CCR6+.DMSO.20h #2	Memory CD4 T cells
GSM1293943	GSE53455	Memory CD4.CCR6+.DMSO.20h #3	Memory CD4 T cells
GSM1293944	GSE53455	Memory CD4.CCR6+.TMP776.20h #1	Memory CD4 T cells
GSM1293945	GSE53455	Memory CD4.CCR6+.TMP776.20h #2	Memory CD4 T cells
GSM1293946	GSE53455	Memory CD4.CCR6+.TMP778.20h #1	Memory CD4 T cells
GSM1293947	GSE53455	Memory CD4.CCR6+.TMP778.20h #2	Memory CD4 T cells
GSM1293948	GSE53455	Memory CD4.CCR6-.DMSO.20h #1	Memory CD4 T cells
GSM1293949	GSE53455	Memory CD4.CCR6+.DMSO.16h #1	Memory CD4 T cells
GSM1293950	GSE53455	Memory CD4.CCR6-.DMSO.16h #1	Memory CD4 T cells
GSM1293951	GSE53455	Memory CD4.CCR6-.RORC.DMSO.60h #1	Memory CD4 T cells
GSM1293952	GSE53455	Memory CD4.CCR6-.RORC.TMP778.60h #1	Memory CD4 T cells
GSM1293953	GSE53455	Naive CD4.RORC.DMSO.60h	Naive CD4 T cells
GSM1293954	GSE53455	Naive CD4.RORC.TMP778.60h	Naive CD4 T cells
GSM1295155	GSE53514	Human Tr1 cell clone, 0 min, biological rep1	Type 1 regulatory cells
GSM1295156	GSE53514	Human Th0 cell clone, 0 min, biological rep1	CD4 T cells
GSM1295157	GSE53514	Human Th0 cell clone, 0 min, biological rep2	CD4 T cells
GSM1295158	GSE53514	Human Th0 cell clone, 0 min, biological rep3	CD4 T cells
GSM1295159	GSE53514	Human Th0 cell clone, 0 min, biological rep4	CD4 T cells
GSM1295160	GSE53514	Human Th0 cell clone, 0 min, biological rep5	CD4 T cells
GSM1295161	GSE53514	Human Th0 cell clone, 0 min,biological rep6	CD4 T cells
GSM1295162	GSE53514	Human Tr1 cell clone, 0 min, biological rep2	Type 1 regulatory cells
GSM1295163	GSE53514	Human Th0 cell clone, 0 min, biological rep7	CD4 T cells
GSM1295164	GSE53514	Human Th0 cell clone, 0 min, biological rep8	CD4 T cells
GSM1295165	GSE53514	Human Th0 cell clone, 0 min, biological rep9	CD4 T cells
GSM1295166	GSE53514	Human Th0 cell clone, 0 min, biological rep10	CD4 T cells
GSM1295167	GSE53514	Human Th0 cell clone, 0 min, biological rep11	CD4 T cells
GSM1295168	GSE53514	Human Tr1 cell clone, 0 min, biological rep3	Type 1 regulatory cells
GSM1295169	GSE53514	Human Tr1 cell clone, 0 min, biological rep4	Type 1 regulatory cells
GSM1295170	GSE53514	Human Tr1 cell clone, 0 min, biological rep5	Type 1 regulatory cells
GSM1295171	GSE53514	Human Th0 cell clone, 6h, biological rep1	CD4 T cells
GSM1295172	GSE53514	Human Tr1 cell clone, 16h, biological rep1	Type 1 regulatory cells
GSM1295173	GSE53514	Human Tr1 cell clone, 16h, biological rep2	Type 1 regulatory cells
GSM1295174	GSE53514	Human Th0 cell clone,16h, biological rep1	CD4 T cells
GSM1295175	GSE53514	Human Th0 cell clone,16h, biological rep2	CD4 T cells
GSM1295176	GSE53514	Human Th0 cell clone,16h, biological rep3	CD4 T cells
GSM1295177	GSE53514	Human Tr1 cell clone, 6h, biological rep1	Type 1 regulatory cells
GSM1295178	GSE53514	Human Tr1 cell clone, 6h, biological rep2	Type 1 regulatory cells
GSM1295179	GSE53514	Human Th0 cell clone, 6h, biological rep2	CD4 T cells
GSM1295180	GSE53514	Human Th0 cell clone, 6h, biological rep3	CD4 T cells
GSM1295181	GSE53514	Human Th0 cell clone, 6h,biological rep4	CD4 T cells
GSM1295182	GSE53514	Human Th0 cell clone, 6h, biological rep5	CD4 T cells
GSM1295183	GSE53514	Human Th0 cell clone, 6h,biological rep6	CD4 T cells
GSM1295184	GSE53514	Human Tr1 cell clone, 6h, biological rep3	Type 1 regulatory cells
GSM1295185	GSE53514	Human Tr1 cell clone, 6h, biological rep4	Type 1 regulatory cells
GSM1295186	GSE53514	Human Th0 cell clone,16h, biological rep4	CD4 T cells
GSM1295187	GSE53514	Human Th0 cell clone,16h, biological rep5	CD4 T cells
GSM1295188	GSE53514	Human Th0 cell clone,16h, biological rep6	CD4 T cells
GSM1295189	GSE53514	Human Tr1 cell clone, 16h, biological rep3	Type 1 regulatory cells
GSM1295190	GSE53514	Human Tr1 cell clone, 16h, biological rep4	Type 1 regulatory cells
GSM1307893	GSE54095	Control shRNA cells passage 7, rep 1	Endothelium
GSM1307894	GSE54095	Control shRNA cells passage 7, rep 2	Endothelium
GSM1307895	GSE54095	Control shRNA cells passage 7, rep 3	Endothelium
GSM1307896	GSE54095	Control shRNA cells passage 7, rep 4	Endothelium
GSM1307897	GSE54095	Control shRNA cells passage 11, rep 1	Endothelium
GSM1307898	GSE54095	Control shRNA cells passage 11, rep 2	Endothelium
GSM1307899	GSE54095	Control shRNA cells passage 11, rep 3	Endothelium
GSM1307900	GSE54095	Control shRNA cells passage 11, rep 4	Endothelium
GSM1307901	GSE54095	Control shRNA cells passage 11, rep 5	Endothelium
GSM1307902	GSE54095	CCM3 shRNA cells passage 7, rep 1	Endothelium
GSM1307903	GSE54095	CCM3 shRNA cells passage 7, rep 2	Endothelium
GSM1307904	GSE54095	CCM3 shRNA cells passage 7, rep 3	Endothelium
GSM1307905	GSE54095	CCM3 shRNA cells passage 7, rep 4	Endothelium
GSM1307906	GSE54095	CCM3 shRNA cells passage 11, rep 1	Endothelium
GSM1307907	GSE54095	CCM3 shRNA cells passage 11, rep 2	Endothelium
GSM1307908	GSE54095	CCM3 shRNA cells passage 11, rep 3	Endothelium
GSM1307909	GSE54095	CCM3 shRNA cells passage 11, rep 4	Endothelium
GSM1307910	GSE54095	CCM3 shRNA cells passage 11, rep 5	Endothelium
GSM1350856	GSE56035	IGTB10.4 [CD4]	CD4 T cells
GSM1350857	GSE56035	IGTB10.4BR1 [CD4]	CD4 T cells
GSM1350858	GSE56035	IGTB100.4 [CD4]	CD4 T cells
GSM1350859	GSE56035	IGTB1004.4 [CD4]	CD4 T cells
GSM1350860	GSE56035	IGTB1007.4 [CD4]	CD4 T cells
GSM1350861	GSE56035	IGTB1009.F4 [CD4]	CD4 T cells
GSM1350862	GSE56035	IGTB1016.4 [CD4]	CD4 T cells
GSM1350863	GSE56035	IGTB1018.4 [CD4]	CD4 T cells
GSM1350864	GSE56035	IGTB1020.4 [CD4]	CD4 T cells
GSM1350865	GSE56035	IGTB1021.4 [CD4]	CD4 T cells
GSM1350866	GSE56035	IGTB1021.F4 [CD4]	CD4 T cells
GSM1350867	GSE56035	IGTB1026.F4 [CD4]	CD4 T cells
GSM1350868	GSE56035	IGTB1029.4 [CD4]	CD4 T cells
GSM1350869	GSE56035	IGTB1030.4 [CD4]	CD4 T cells
GSM1350870	GSE56035	IGTB1032.4 [CD4]	CD4 T cells
GSM1350871	GSE56035	IGTB1034.4 [CD4]	CD4 T cells
GSM1350872	GSE56035	IGTB1037.4 [CD4]	CD4 T cells
GSM1350873	GSE56035	IGTB1037.4BR1 [CD4]	CD4 T cells
GSM1350874	GSE56035	IGTB1038.4 [CD4]	CD4 T cells
GSM1350875	GSE56035	IGTB1042.4 [CD4]	CD4 T cells
GSM1350876	GSE56035	IGTB1052.F4 [CD4]	CD4 T cells
GSM1350877	GSE56035	IGTB1056.4 [CD4]	CD4 T cells
GSM1350878	GSE56035	IGTB1057.4 [CD4]	CD4 T cells
GSM1350879	GSE56035	IGTB1057.4BR1 [CD4]	CD4 T cells
GSM1350880	GSE56035	IGTB1059.4 [CD4]	CD4 T cells
GSM1350881	GSE56035	IGTB1060.4 [CD4]	CD4 T cells
GSM1350882	GSE56035	IGTB1066.4 [CD4]	CD4 T cells
GSM1350883	GSE56035	IGTB1067.4 [CD4]	CD4 T cells
GSM1350884	GSE56035	IGTB107.4 [CD4]	CD4 T cells
GSM1350885	GSE56035	IGTB107.F4 [CD4]	CD4 T cells
GSM1350886	GSE56035	IGTB1070.4 [CD4]	CD4 T cells
GSM1350887	GSE56035	IGTB1075.4 [CD4]	CD4 T cells
GSM1350888	GSE56035	IGTB1078.4 [CD4]	CD4 T cells
GSM1350889	GSE56035	IGTB108.4 [CD4]	CD4 T cells
GSM1350890	GSE56035	IGTB1086.4 [CD4]	CD4 T cells
GSM1350891	GSE56035	IGTB1088.4 [CD4]	CD4 T cells
GSM1350892	GSE56035	IGTB1097.4 [CD4]	CD4 T cells
GSM1350893	GSE56035	IGTB1105.F4 [CD4]	CD4 T cells
GSM1350894	GSE56035	IGTB1107.4 [CD4]	CD4 T cells
GSM1350895	GSE56035	IGTB1108.4 [CD4]	CD4 T cells
GSM1350896	GSE56035	IGTB111.4 [CD4]	CD4 T cells
GSM1350897	GSE56035	IGTB1111.4 [CD4]	CD4 T cells
GSM1350898	GSE56035	IGTB1112.4 [CD4]	CD4 T cells
GSM1350899	GSE56035	IGTB1114.4 [CD4]	CD4 T cells
GSM1350900	GSE56035	IGTB1128.4 [CD4]	CD4 T cells
GSM1350901	GSE56035	IGTB1130.4 [CD4]	CD4 T cells
GSM1350902	GSE56035	IGTB1131.4 [CD4]	CD4 T cells
GSM1350903	GSE56035	IGTB1133.4 [CD4]	CD4 T cells
GSM1350904	GSE56035	IGTB1134.4 [CD4]	CD4 T cells
GSM1350905	GSE56035	IGTB1135.F4 [CD4]	CD4 T cells
GSM1350906	GSE56035	IGTB1137.4 [CD4]	CD4 T cells
GSM1350907	GSE56035	IGTB1142.F4 [CD4]	CD4 T cells
GSM1350908	GSE56035	IGTB1142.F4BR1 [CD4]	CD4 T cells
GSM1350909	GSE56035	IGTB1144.4 [CD4]	CD4 T cells
GSM1350910	GSE56035	IGTB1148.4 [CD4]	CD4 T cells
GSM1350911	GSE56035	IGTB1151.4 [CD4]	CD4 T cells
GSM1350912	GSE56035	IGTB1154.4 [CD4]	CD4 T cells
GSM1350913	GSE56035	IGTB1155.4 [CD4]	CD4 T cells
GSM1350914	GSE56035	IGTB1156.F4 [CD4]	CD4 T cells
GSM1350915	GSE56035	IGTB1157.4 [CD4]	CD4 T cells
GSM1350916	GSE56035	IGTB1159.F4 [CD4]	CD4 T cells
GSM1350917	GSE56035	IGTB1162.4 [CD4]	CD4 T cells
GSM1350918	GSE56035	IGTB1162.4BR1 [CD4]	CD4 T cells
GSM1350919	GSE56035	IGTB1166.4 [CD4]	CD4 T cells
GSM1350920	GSE56035	IGTB1168.4 [CD4]	CD4 T cells
GSM1350921	GSE56035	IGTB1171.41 [CD4]	CD4 T cells
GSM1350922	GSE56035	IGTB1171.42 [CD4]	CD4 T cells
GSM1350923	GSE56035	IGTB1172.4 [CD4]	CD4 T cells
GSM1350924	GSE56035	IGTB1179.4 [CD4]	CD4 T cells
GSM1350925	GSE56035	IGTB1187.4 [CD4]	CD4 T cells
GSM1350926	GSE56035	IGTB119.4 [CD4]	CD4 T cells
GSM1350927	GSE56035	IGTB1192.4 [CD4]	CD4 T cells
GSM1350928	GSE56035	IGTB1195.4 [CD4]	CD4 T cells
GSM1350929	GSE56035	IGTB1196.F4 [CD4]	CD4 T cells
GSM1350930	GSE56035	IGTB1200.4 [CD4]	CD4 T cells
GSM1350931	GSE56035	IGTB1202.4 [CD4]	CD4 T cells
GSM1350932	GSE56035	IGTB1205.F4 [CD4]	CD4 T cells
GSM1350933	GSE56035	IGTB1211.4 [CD4]	CD4 T cells
GSM1350934	GSE56035	IGTB1215.4 [CD4]	CD4 T cells
GSM1350935	GSE56035	IGTB1217.F4 [CD4]	CD4 T cells
GSM1350936	GSE56035	IGTB1219.4 [CD4]	CD4 T cells
GSM1350937	GSE56035	IGTB1220.4 [CD4]	CD4 T cells
GSM1350938	GSE56035	IGTB1223.F4 [CD4]	CD4 T cells
GSM1350939	GSE56035	IGTB1224.4TR1 [CD4]	CD4 T cells
GSM1350940	GSE56035	IGTB1224.4TR2 [CD4]	CD4 T cells
GSM1350941	GSE56035	IGTB1228.4 [CD4]	CD4 T cells
GSM1350942	GSE56035	IGTB1231.4 [CD4]	CD4 T cells
GSM1350943	GSE56035	IGTB1232.F4 [CD4]	CD4 T cells
GSM1350944	GSE56035	IGTB1237.4 [CD4]	CD4 T cells
GSM1350945	GSE56035	IGTB1242.4 [CD4]	CD4 T cells
GSM1350946	GSE56035	IGTB1245.4 [CD4]	CD4 T cells
GSM1350947	GSE56035	IGTB1246.4 [CD4]	CD4 T cells
GSM1350948	GSE56035	IGTB1248.4 [CD4]	CD4 T cells
GSM1350949	GSE56035	IGTB125.4 [CD4]	CD4 T cells
GSM1350950	GSE56035	IGTB125.4BR1 [CD4]	CD4 T cells
GSM1350951	GSE56035	IGTB125.F4 [CD4]	CD4 T cells
GSM1350952	GSE56035	IGTB1250.4TR1 [CD4]	CD4 T cells
GSM1350953	GSE56035	IGTB1250.4TR2 [CD4]	CD4 T cells
GSM1350954	GSE56035	IGTB1252.4 [CD4]	CD4 T cells
GSM1350955	GSE56035	IGTB1255.4 [CD4]	CD4 T cells
GSM1350956	GSE56035	IGTB1256.4 [CD4]	CD4 T cells
GSM1350957	GSE56035	IGTB1257.4 [CD4]	CD4 T cells
GSM1350958	GSE56035	IGTB1259.4 [CD4]	CD4 T cells
GSM1350959	GSE56035	IGTB126.F4TR1 [CD4]	CD4 T cells
GSM1350960	GSE56035	IGTB126.F4TR2 [CD4]	CD4 T cells
GSM1350961	GSE56035	IGTB126.F4TR3 [CD4]	CD4 T cells
GSM1350962	GSE56035	IGTB126.F4TR4 [CD4]	CD4 T cells
GSM1350963	GSE56035	IGTB1263.4 [CD4]	CD4 T cells
GSM1350964	GSE56035	IGTB1265.F4 [CD4]	CD4 T cells
GSM1350965	GSE56035	IGTB1266.4 [CD4]	CD4 T cells
GSM1350966	GSE56035	IGTB1268.4 [CD4]	CD4 T cells
GSM1350967	GSE56035	IGTB1270.F4 [CD4]	CD4 T cells
GSM1350968	GSE56035	IGTB1272.4 [CD4]	CD4 T cells
GSM1350969	GSE56035	IGTB1274.F4 [CD4]	CD4 T cells
GSM1350970	GSE56035	IGTB1276.4 [CD4]	CD4 T cells
GSM1350971	GSE56035	IGTB1277.4 [CD4]	CD4 T cells
GSM1350972	GSE56035	IGTB1278.4 [CD4]	CD4 T cells
GSM1350973	GSE56035	IGTB1281.4 [CD4]	CD4 T cells
GSM1350974	GSE56035	IGTB1290.4 [CD4]	CD4 T cells
GSM1350975	GSE56035	IGTB1292.4 [CD4]	CD4 T cells
GSM1350976	GSE56035	IGTB1294.F4 [CD4]	CD4 T cells
GSM1350977	GSE56035	IGTB1295.4 [CD4]	CD4 T cells
GSM1350978	GSE56035	IGTB1297.F4 [CD4]	CD4 T cells
GSM1350979	GSE56035	IGTB1299.4 [CD4]	CD4 T cells
GSM1350980	GSE56035	IGTB1300.F4 [CD4]	CD4 T cells
GSM1350981	GSE56035	IGTB1302.F4 [CD4]	CD4 T cells
GSM1350982	GSE56035	IGTB1305.4 [CD4]	CD4 T cells
GSM1350983	GSE56035	IGTB1308.4TR1 [CD4]	CD4 T cells
GSM1350984	GSE56035	IGTB1308.4TR2 [CD4]	CD4 T cells
GSM1350985	GSE56035	IGTB1313.4 [CD4]	CD4 T cells
GSM1350986	GSE56035	IGTB1314.4 [CD4]	CD4 T cells
GSM1350987	GSE56035	IGTB1319.F4 [CD4]	CD4 T cells
GSM1350988	GSE56035	IGTB1320.4 [CD4]	CD4 T cells
GSM1350989	GSE56035	IGTB1327.4 [CD4]	CD4 T cells
GSM1350990	GSE56035	IGTB133.4 [CD4]	CD4 T cells
GSM1350991	GSE56035	IGTB1331.F41 [CD4]	CD4 T cells
GSM1350992	GSE56035	IGTB1331.F42 [CD4]	CD4 T cells
GSM1350993	GSE56035	IGTB1336.4 [CD4]	CD4 T cells
GSM1350994	GSE56035	IGTB1339.4 [CD4]	CD4 T cells
GSM1350995	GSE56035	IGTB1340.4 [CD4]	CD4 T cells
GSM1350996	GSE56035	IGTB1342.4 [CD4]	CD4 T cells
GSM1350997	GSE56035	IGTB1343.4 [CD4]	CD4 T cells
GSM1350998	GSE56035	IGTB1344.4 [CD4]	CD4 T cells
GSM1350999	GSE56035	IGTB1345.4 [CD4]	CD4 T cells
GSM1351000	GSE56035	IGTB1348.F4 [CD4]	CD4 T cells
GSM1351001	GSE56035	IGTB1349.4 [CD4]	CD4 T cells
GSM1351002	GSE56035	IGTB1350.F4 [CD4]	CD4 T cells
GSM1351003	GSE56035	IGTB1353.4 [CD4]	CD4 T cells
GSM1351004	GSE56035	IGTB1355.4 [CD4]	CD4 T cells
GSM1351005	GSE56035	IGTB1356.4 [CD4]	CD4 T cells
GSM1351006	GSE56035	IGTB1357.4 [CD4]	CD4 T cells
GSM1351007	GSE56035	IGTB136.F4 [CD4]	CD4 T cells
GSM1351008	GSE56035	IGTB1360.4 [CD4]	CD4 T cells
GSM1351009	GSE56035	IGTB1360.F4 [CD4]	CD4 T cells
GSM1351010	GSE56035	IGTB1361.4 [CD4]	CD4 T cells
GSM1351011	GSE56035	IGTB1363.F41 [CD4]	CD4 T cells
GSM1351012	GSE56035	IGTB1363.F42 [CD4]	CD4 T cells
GSM1351013	GSE56035	IGTB1366.F4 [CD4]	CD4 T cells
GSM1351014	GSE56035	IGTB1369.4 [CD4]	CD4 T cells
GSM1351015	GSE56035	IGTB1370.F4 [CD4]	CD4 T cells
GSM1351016	GSE56035	IGTB1372.4 [CD4]	CD4 T cells
GSM1351017	GSE56035	IGTB1374.4TR1 [CD4]	CD4 T cells
GSM1351018	GSE56035	IGTB1374.4TR2 [CD4]	CD4 T cells
GSM1351019	GSE56035	IGTB1375.4 [CD4]	CD4 T cells
GSM1351020	GSE56035	IGTB1378.4 [CD4]	CD4 T cells
GSM1351021	GSE56035	IGTB1380.F4 [CD4]	CD4 T cells
GSM1351022	GSE56035	IGTB1384.4 [CD4]	CD4 T cells
GSM1351023	GSE56035	IGTB1385.4 [CD4]	CD4 T cells
GSM1351024	GSE56035	IGTB1393.4 [CD4]	CD4 T cells
GSM1351025	GSE56035	IGTB1396.F4 [CD4]	CD4 T cells
GSM1351026	GSE56035	IGTB1397.F4 [CD4]	CD4 T cells
GSM1351027	GSE56035	IGTB1399.4 [CD4]	CD4 T cells
GSM1351028	GSE56035	IGTB1400.4 [CD4]	CD4 T cells
GSM1351029	GSE56035	IGTB1403.F4 [CD4]	CD4 T cells
GSM1351030	GSE56035	IGTB1405.4 [CD4]	CD4 T cells
GSM1351031	GSE56035	IGTB1406.F4 [CD4]	CD4 T cells
GSM1351032	GSE56035	IGTB1411.F4 [CD4]	CD4 T cells
GSM1351033	GSE56035	IGTB1412.F4 [CD4]	CD4 T cells
GSM1351034	GSE56035	IGTB1416.4 [CD4]	CD4 T cells
GSM1351035	GSE56035	IGTB1417.4 [CD4]	CD4 T cells
GSM1351036	GSE56035	IGTB1419.4 [CD4]	CD4 T cells
GSM1351037	GSE56035	IGTB143.4 [CD4]	CD4 T cells
GSM1351038	GSE56035	IGTB1430.4 [CD4]	CD4 T cells
GSM1351039	GSE56035	IGTB1433.4 [CD4]	CD4 T cells
GSM1351040	GSE56035	IGTB1434.4 [CD4]	CD4 T cells
GSM1351041	GSE56035	IGTB1435.4 [CD4]	CD4 T cells
GSM1351042	GSE56035	IGTB1438.4 [CD4]	CD4 T cells
GSM1351043	GSE56035	IGTB1439.F4 [CD4]	CD4 T cells
GSM1351044	GSE56035	IGTB1440.4 [CD4]	CD4 T cells
GSM1351045	GSE56035	IGTB1442.4 [CD4]	CD4 T cells
GSM1351046	GSE56035	IGTB1446.F4 [CD4]	CD4 T cells
GSM1351047	GSE56035	IGTB1447.4 [CD4]	CD4 T cells
GSM1351048	GSE56035	IGTB1448.4 [CD4]	CD4 T cells
GSM1351049	GSE56035	IGTB1449.4 [CD4]	CD4 T cells
GSM1351050	GSE56035	IGTB1450.F4 [CD4]	CD4 T cells
GSM1351051	GSE56035	IGTB1451.F4 [CD4]	CD4 T cells
GSM1351052	GSE56035	IGTB1452.F4 [CD4]	CD4 T cells
GSM1351053	GSE56035	IGTB1453.4 [CD4]	CD4 T cells
GSM1351054	GSE56035	IGTB1459.4 [CD4]	CD4 T cells
GSM1351055	GSE56035	IGTB1465.4 [CD4]	CD4 T cells
GSM1351056	GSE56035	IGTB1466.4 [CD4]	CD4 T cells
GSM1351057	GSE56035	IGTB1467.4 [CD4]	CD4 T cells
GSM1351058	GSE56035	IGTB1469.4 [CD4]	CD4 T cells
GSM1351059	GSE56035	IGTB1472.4 [CD4]	CD4 T cells
GSM1351060	GSE56035	IGTB1474.4 [CD4]	CD4 T cells
GSM1351061	GSE56035	IGTB1475.4 [CD4]	CD4 T cells
GSM1351062	GSE56035	IGTB1476.4 [CD4]	CD4 T cells
GSM1351063	GSE56035	IGTB1477.4 [CD4]	CD4 T cells
GSM1351064	GSE56035	IGTB1479.4 [CD4]	CD4 T cells
GSM1351065	GSE56035	IGTB148.F4 [CD4]	CD4 T cells
GSM1351066	GSE56035	IGTB1488.4 [CD4]	CD4 T cells
GSM1351067	GSE56035	IGTB1489.F4 [CD4]	CD4 T cells
GSM1351068	GSE56035	IGTB1491.4 [CD4]	CD4 T cells
GSM1351069	GSE56035	IGTB1498.4 [CD4]	CD4 T cells
GSM1351070	GSE56035	IGTB1499.4 [CD4]	CD4 T cells
GSM1351071	GSE56035	IGTB1506.4 [CD4]	CD4 T cells
GSM1351072	GSE56035	IGTB1509.4 [CD4]	CD4 T cells
GSM1351073	GSE56035	IGTB1511.4 [CD4]	CD4 T cells
GSM1351074	GSE56035	IGTB1512.4 [CD4]	CD4 T cells
GSM1351075	GSE56035	IGTB1514.4 [CD4]	CD4 T cells
GSM1351076	GSE56035	IGTB1515.4 [CD4]	CD4 T cells
GSM1351077	GSE56035	IGTB1519.F4 [CD4]	CD4 T cells
GSM1351078	GSE56035	IGTB1521.F4TR1 [CD4]	CD4 T cells
GSM1351079	GSE56035	IGTB1521.F4TR2 [CD4]	CD4 T cells
GSM1351080	GSE56035	IGTB1523.4 [CD4]	CD4 T cells
GSM1351081	GSE56035	IGTB1524.F4 [CD4]	CD4 T cells
GSM1351082	GSE56035	IGTB1531.4 [CD4]	CD4 T cells
GSM1351083	GSE56035	IGTB1532.4 [CD4]	CD4 T cells
GSM1351084	GSE56035	IGTB1535.4 [CD4]	CD4 T cells
GSM1351085	GSE56035	IGTB154.4 [CD4]	CD4 T cells
GSM1351086	GSE56035	IGTB1542.4 [CD4]	CD4 T cells
GSM1351087	GSE56035	IGTB1548.4 [CD4]	CD4 T cells
GSM1351088	GSE56035	IGTB155.4 [CD4]	CD4 T cells
GSM1351089	GSE56035	IGTB1550.F4 [CD4]	CD4 T cells
GSM1351090	GSE56035	IGTB1556.F4 [CD4]	CD4 T cells
GSM1351091	GSE56035	IGTB1557.4 [CD4]	CD4 T cells
GSM1351092	GSE56035	IGTB1559.F4 [CD4]	CD4 T cells
GSM1351093	GSE56035	IGTB1565.4 [CD4]	CD4 T cells
GSM1351094	GSE56035	IGTB1566.F4 [CD4]	CD4 T cells
GSM1351095	GSE56035	IGTB1567.4 [CD4]	CD4 T cells
GSM1351096	GSE56035	IGTB1568.4 [CD4]	CD4 T cells
GSM1351097	GSE56035	IGTB1570.4 [CD4]	CD4 T cells
GSM1351098	GSE56035	IGTB1572.F4 [CD4]	CD4 T cells
GSM1351099	GSE56035	IGTB1573.4 [CD4]	CD4 T cells
GSM1351100	GSE56035	IGTB1574.4 [CD4]	CD4 T cells
GSM1351101	GSE56035	IGTB1575.F4 [CD4]	CD4 T cells
GSM1351102	GSE56035	IGTB1577.4 [CD4]	CD4 T cells
GSM1351103	GSE56035	IGTB1590.F4 [CD4]	CD4 T cells
GSM1351104	GSE56035	IGTB1592.4 [CD4]	CD4 T cells
GSM1351105	GSE56035	IGTB1597.4 [CD4]	CD4 T cells
GSM1351106	GSE56035	IGTB1600.4 [CD4]	CD4 T cells
GSM1351107	GSE56035	IGTB1603.4 [CD4]	CD4 T cells
GSM1351108	GSE56035	IGTB1605.4 [CD4]	CD4 T cells
GSM1351109	GSE56035	IGTB1608.4 [CD4]	CD4 T cells
GSM1351110	GSE56035	IGTB1610.4 [CD4]	CD4 T cells
GSM1351111	GSE56035	IGTB1616.4 [CD4]	CD4 T cells
GSM1351112	GSE56035	IGTB1617.4 [CD4]	CD4 T cells
GSM1351113	GSE56035	IGTB1619.F4 [CD4]	CD4 T cells
GSM1351114	GSE56035	IGTB162.4 [CD4]	CD4 T cells
GSM1351115	GSE56035	IGTB1622.4 [CD4]	CD4 T cells
GSM1351116	GSE56035	IGTB1623.F4 [CD4]	CD4 T cells
GSM1351117	GSE56035	IGTB1626.4TR1 [CD4]	CD4 T cells
GSM1351118	GSE56035	IGTB1626.4TR2 [CD4]	CD4 T cells
GSM1351119	GSE56035	IGTB1627.4 [CD4]	CD4 T cells
GSM1351120	GSE56035	IGTB1639.F4 [CD4]	CD4 T cells
GSM1351121	GSE56035	IGTB1640.4 [CD4]	CD4 T cells
GSM1351122	GSE56035	IGTB1646.F4 [CD4]	CD4 T cells
GSM1351123	GSE56035	IGTB1647.4 [CD4]	CD4 T cells
GSM1351124	GSE56035	IGTB1649.4TR1 [CD4]	CD4 T cells
GSM1351125	GSE56035	IGTB1649.4TR2 [CD4]	CD4 T cells
GSM1351126	GSE56035	IGTB1650.F41 [CD4]	CD4 T cells
GSM1351127	GSE56035	IGTB1650.F42 [CD4]	CD4 T cells
GSM1351128	GSE56035	IGTB1652.4 [CD4]	CD4 T cells
GSM1351129	GSE56035	IGTB1654.4 [CD4]	CD4 T cells
GSM1351130	GSE56035	IGTB1656.F4 [CD4]	CD4 T cells
GSM1351131	GSE56035	IGTB1662.4TR1 [CD4]	CD4 T cells
GSM1351132	GSE56035	IGTB1662.4TR2 [CD4]	CD4 T cells
GSM1351133	GSE56035	IGTB1663.4 [CD4]	CD4 T cells
GSM1351134	GSE56035	IGTB1667.4 [CD4]	CD4 T cells
GSM1351135	GSE56035	IGTB1667.F4 [CD4]	CD4 T cells
GSM1351136	GSE56035	IGTB1669.4 [CD4]	CD4 T cells
GSM1351137	GSE56035	IGTB1671.F4 [CD4]	CD4 T cells
GSM1351138	GSE56035	IGTB1674.4 [CD4]	CD4 T cells
GSM1351139	GSE56035	IGTB1679.4 [CD4]	CD4 T cells
GSM1351140	GSE56035	IGTB1683.4 [CD4]	CD4 T cells
GSM1351141	GSE56035	IGTB1684.4 [CD4]	CD4 T cells
GSM1351142	GSE56035	IGTB1686.4 [CD4]	CD4 T cells
GSM1351143	GSE56035	IGTB1688.4 [CD4]	CD4 T cells
GSM1351144	GSE56035	IGTB1698.4 [CD4]	CD4 T cells
GSM1351145	GSE56035	IGTB174.4 [CD4]	CD4 T cells
GSM1351146	GSE56035	IGTB176.4 [CD4]	CD4 T cells
GSM1351147	GSE56035	IGTB18.4 [CD4]	CD4 T cells
GSM1351148	GSE56035	IGTB182.F4 [CD4]	CD4 T cells
GSM1351149	GSE56035	IGTB187.F4 [CD4]	CD4 T cells
GSM1351150	GSE56035	IGTB19.4 [CD4]	CD4 T cells
GSM1351151	GSE56035	IGTB197.4 [CD4]	CD4 T cells
GSM1351152	GSE56035	IGTB214.4 [CD4]	CD4 T cells
GSM1351153	GSE56035	IGTB227.4 [CD4]	CD4 T cells
GSM1351154	GSE56035	IGTB227.F4BR1 [CD4]	CD4 T cells
GSM1351155	GSE56035	IGTB230.4TR1 [CD4]	CD4 T cells
GSM1351156	GSE56035	IGTB230.4TR2 [CD4]	CD4 T cells
GSM1351157	GSE56035	IGTB235.4 [CD4]	CD4 T cells
GSM1351158	GSE56035	IGTB239.4 [CD4]	CD4 T cells
GSM1351159	GSE56035	IGTB240.4 [CD4]	CD4 T cells
GSM1351160	GSE56035	IGTB247.4 [CD4]	CD4 T cells
GSM1351161	GSE56035	IGTB256.F4 [CD4]	CD4 T cells
GSM1351162	GSE56035	IGTB258.4 [CD4]	CD4 T cells
GSM1351163	GSE56035	IGTB263.4 [CD4]	CD4 T cells
GSM1351164	GSE56035	IGTB266.F4 [CD4]	CD4 T cells
GSM1351165	GSE56035	IGTB272.4 [CD4]	CD4 T cells
GSM1351166	GSE56035	IGTB274.4 [CD4]	CD4 T cells
GSM1351167	GSE56035	IGTB277.F4 [CD4]	CD4 T cells
GSM1351168	GSE56035	IGTB283.4 [CD4]	CD4 T cells
GSM1351169	GSE56035	IGTB30.4 [CD4]	CD4 T cells
GSM1351170	GSE56035	IGTB310.4 [CD4]	CD4 T cells
GSM1351171	GSE56035	IGTB312.F4TR1 [CD4]	CD4 T cells
GSM1351172	GSE56035	IGTB312.F4TR2 [CD4]	CD4 T cells
GSM1351173	GSE56035	IGTB313.4 [CD4]	CD4 T cells
GSM1351174	GSE56035	IGTB32.4 [CD4]	CD4 T cells
GSM1351175	GSE56035	IGTB329.4 [CD4]	CD4 T cells
GSM1351176	GSE56035	IGTB332.F4 [CD4]	CD4 T cells
GSM1351177	GSE56035	IGTB337.4 [CD4]	CD4 T cells
GSM1351178	GSE56035	IGTB35.4 [CD4]	CD4 T cells
GSM1351179	GSE56035	IGTB351.4 [CD4]	CD4 T cells
GSM1351180	GSE56035	IGTB358.4 [CD4]	CD4 T cells
GSM1351181	GSE56035	IGTB369.4 [CD4]	CD4 T cells
GSM1351182	GSE56035	IGTB369.4BR1 [CD4]	CD4 T cells
GSM1351183	GSE56035	IGTB371.4 [CD4]	CD4 T cells
GSM1351184	GSE56035	IGTB373.F4 [CD4]	CD4 T cells
GSM1351185	GSE56035	IGTB374.4 [CD4]	CD4 T cells
GSM1351186	GSE56035	IGTB4.4 [CD4]	CD4 T cells
GSM1351187	GSE56035	IGTB4.F41 [CD4]	CD4 T cells
GSM1351188	GSE56035	IGTB4.F42 [CD4]	CD4 T cells
GSM1351189	GSE56035	IGTB40.4 [CD4]	CD4 T cells
GSM1351190	GSE56035	IGTB412.4 [CD4]	CD4 T cells
GSM1351191	GSE56035	IGTB419.4 [CD4]	CD4 T cells
GSM1351192	GSE56035	IGTB422.4 [CD4]	CD4 T cells
GSM1351193	GSE56035	IGTB430.4 [CD4]	CD4 T cells
GSM1351194	GSE56035	IGTB430.4BR1 [CD4]	CD4 T cells
GSM1351195	GSE56035	IGTB442.4 [CD4]	CD4 T cells
GSM1351196	GSE56035	IGTB447.4 [CD4]	CD4 T cells
GSM1351197	GSE56035	IGTB448.4 [CD4]	CD4 T cells
GSM1351198	GSE56035	IGTB448.F4 [CD4]	CD4 T cells
GSM1351199	GSE56035	IGTB453.F4 [CD4]	CD4 T cells
GSM1351200	GSE56035	IGTB468.4 [CD4]	CD4 T cells
GSM1351201	GSE56035	IGTB469.4 [CD4]	CD4 T cells
GSM1351202	GSE56035	IGTB472.4 [CD4]	CD4 T cells
GSM1351203	GSE56035	IGTB490.4 [CD4]	CD4 T cells
GSM1351204	GSE56035	IGTB493.4TR1 [CD4]	CD4 T cells
GSM1351205	GSE56035	IGTB493.4TR2 [CD4]	CD4 T cells
GSM1351206	GSE56035	IGTB498.4 [CD4]	CD4 T cells
GSM1351207	GSE56035	IGTB501.4 [CD4]	CD4 T cells
GSM1351208	GSE56035	IGTB502.4 [CD4]	CD4 T cells
GSM1351209	GSE56035	IGTB502.F4 [CD4]	CD4 T cells
GSM1351210	GSE56035	IGTB508.4 [CD4]	CD4 T cells
GSM1351211	GSE56035	IGTB510.4 [CD4]	CD4 T cells
GSM1351212	GSE56035	IGTB517.4 [CD4]	CD4 T cells
GSM1351213	GSE56035	IGTB520.4 [CD4]	CD4 T cells
GSM1351214	GSE56035	IGTB523.4 [CD4]	CD4 T cells
GSM1351215	GSE56035	IGTB533.4 [CD4]	CD4 T cells
GSM1351216	GSE56035	IGTB536.4 [CD4]	CD4 T cells
GSM1351217	GSE56035	IGTB546.4 [CD4]	CD4 T cells
GSM1351218	GSE56035	IGTB547.4 [CD4]	CD4 T cells
GSM1351219	GSE56035	IGTB559.4 [CD4]	CD4 T cells
GSM1351220	GSE56035	IGTB565.4 [CD4]	CD4 T cells
GSM1351221	GSE56035	IGTB568.4 [CD4]	CD4 T cells
GSM1351222	GSE56035	IGTB570.4 [CD4]	CD4 T cells
GSM1351223	GSE56035	IGTB575.4 [CD4]	CD4 T cells
GSM1351224	GSE56035	IGTB578.4 [CD4]	CD4 T cells
GSM1351225	GSE56035	IGTB578.F4 [CD4]	CD4 T cells
GSM1351226	GSE56035	IGTB581.4 [CD4]	CD4 T cells
GSM1351227	GSE56035	IGTB603.4 [CD4]	CD4 T cells
GSM1351228	GSE56035	IGTB604.4 [CD4]	CD4 T cells
GSM1351229	GSE56035	IGTB612.F4 [CD4]	CD4 T cells
GSM1351230	GSE56035	IGTB616.4 [CD4]	CD4 T cells
GSM1351231	GSE56035	IGTB624.4 [CD4]	CD4 T cells
GSM1351232	GSE56035	IGTB627.4 [CD4]	CD4 T cells
GSM1351233	GSE56035	IGTB64.F4 [CD4]	CD4 T cells
GSM1351234	GSE56035	IGTB641.4 [CD4]	CD4 T cells
GSM1351235	GSE56035	IGTB659.4 [CD4]	CD4 T cells
GSM1351236	GSE56035	IGTB665.4 [CD4]	CD4 T cells
GSM1351237	GSE56035	IGTB668.4 [CD4]	CD4 T cells
GSM1351238	GSE56035	IGTB67.4 [CD4]	CD4 T cells
GSM1351239	GSE56035	IGTB670.F4 [CD4]	CD4 T cells
GSM1351240	GSE56035	IGTB678.4 [CD4]	CD4 T cells
GSM1351241	GSE56035	IGTB679.F4 [CD4]	CD4 T cells
GSM1351242	GSE56035	IGTB684.4 [CD4]	CD4 T cells
GSM1351243	GSE56035	IGTB695.4 [CD4]	CD4 T cells
GSM1351244	GSE56035	IGTB697.F4 [CD4]	CD4 T cells
GSM1351245	GSE56035	IGTB698.4 [CD4]	CD4 T cells
GSM1351246	GSE56035	IGTB700.F4 [CD4]	CD4 T cells
GSM1351247	GSE56035	IGTB706.4 [CD4]	CD4 T cells
GSM1351248	GSE56035	IGTB717.4 [CD4]	CD4 T cells
GSM1351249	GSE56035	IGTB72.4 [CD4]	CD4 T cells
GSM1351250	GSE56035	IGTB723.4 [CD4]	CD4 T cells
GSM1351251	GSE56035	IGTB725.4 [CD4]	CD4 T cells
GSM1351252	GSE56035	IGTB734.F4 [CD4]	CD4 T cells
GSM1351253	GSE56035	IGTB736.4 [CD4]	CD4 T cells
GSM1351254	GSE56035	IGTB744.F4 [CD4]	CD4 T cells
GSM1351255	GSE56035	IGTB747.4 [CD4]	CD4 T cells
GSM1351256	GSE56035	IGTB750.4 [CD4]	CD4 T cells
GSM1351257	GSE56035	IGTB750.4BR1 [CD4]	CD4 T cells
GSM1351258	GSE56035	IGTB751.4 [CD4]	CD4 T cells
GSM1351259	GSE56035	IGTB751.F4 [CD4]	CD4 T cells
GSM1351260	GSE56035	IGTB752.4 [CD4]	CD4 T cells
GSM1351261	GSE56035	IGTB760.4 [CD4]	CD4 T cells
GSM1351262	GSE56035	IGTB763.4 [CD4]	CD4 T cells
GSM1351263	GSE56035	IGTB772.4 [CD4]	CD4 T cells
GSM1351264	GSE56035	IGTB773.4 [CD4]	CD4 T cells
GSM1351265	GSE56035	IGTB775.4 [CD4]	CD4 T cells
GSM1351266	GSE56035	IGTB777.4 [CD4]	CD4 T cells
GSM1351267	GSE56035	IGTB783.F4 [CD4]	CD4 T cells
GSM1351268	GSE56035	IGTB784.4 [CD4]	CD4 T cells
GSM1351269	GSE56035	IGTB792.4 [CD4]	CD4 T cells
GSM1351270	GSE56035	IGTB793.4 [CD4]	CD4 T cells
GSM1351271	GSE56035	IGTB794.4 [CD4]	CD4 T cells
GSM1351272	GSE56035	IGTB797.4 [CD4]	CD4 T cells
GSM1351273	GSE56035	IGTB8.4 [CD4]	CD4 T cells
GSM1351274	GSE56035	IGTB802.F4 [CD4]	CD4 T cells
GSM1351275	GSE56035	IGTB804.4 [CD4]	CD4 T cells
GSM1351276	GSE56035	IGTB806.4 [CD4]	CD4 T cells
GSM1351277	GSE56035	IGTB809.4 [CD4]	CD4 T cells
GSM1351278	GSE56035	IGTB811.4 [CD4]	CD4 T cells
GSM1351279	GSE56035	IGTB816.4 [CD4]	CD4 T cells
GSM1351280	GSE56035	IGTB822.4 [CD4]	CD4 T cells
GSM1351281	GSE56035	IGTB842.4 [CD4]	CD4 T cells
GSM1351282	GSE56035	IGTB844.4 [CD4]	CD4 T cells
GSM1351283	GSE56035	IGTB866.4 [CD4]	CD4 T cells
GSM1351284	GSE56035	IGTB876.4 [CD4]	CD4 T cells
GSM1351285	GSE56035	IGTB880.4 [CD4]	CD4 T cells
GSM1351286	GSE56035	IGTB885.4 [CD4]	CD4 T cells
GSM1351287	GSE56035	IGTB888.4 [CD4]	CD4 T cells
GSM1351288	GSE56035	IGTB906.4 [CD4]	CD4 T cells
GSM1351289	GSE56035	IGTB910.F4 [CD4]	CD4 T cells
GSM1351290	GSE56035	IGTB916.4 [CD4]	CD4 T cells
GSM1351291	GSE56035	IGTB917.4 [CD4]	CD4 T cells
GSM1351292	GSE56035	IGTB92.4 [CD4]	CD4 T cells
GSM1351293	GSE56035	IGTB930.4 [CD4]	CD4 T cells
GSM1351294	GSE56035	IGTB935.4 [CD4]	CD4 T cells
GSM1351295	GSE56035	IGTB940.4 [CD4]	CD4 T cells
GSM1351296	GSE56035	IGTB943.4 [CD4]	CD4 T cells
GSM1351297	GSE56035	IGTB944.4 [CD4]	CD4 T cells
GSM1351298	GSE56035	IGTB945.4 [CD4]	CD4 T cells
GSM1351299	GSE56035	IGTB948.4 [CD4]	CD4 T cells
GSM1351300	GSE56035	IGTB969.4 [CD4]	CD4 T cells
GSM1351301	GSE56035	IGTB981.4 [CD4]	CD4 T cells
GSM1351302	GSE56035	IGTB982.4 [CD4]	CD4 T cells
GSM1351303	GSE56035	IGTB987.4 [CD4]	CD4 T cells
GSM1351304	GSE56035	IGTB992.4 [CD4]	CD4 T cells
GSM1351305	GSE56035	IGTB993.4 [CD4]	CD4 T cells
GSM1351306	GSE56035	IGTB997.4 [CD4]	CD4 T cells
GSM1351307	GSE56035	IGTB998.4 [CD4]	CD4 T cells
GSM1351308	GSE56035	IGTB998.4BR1 [CD4]	CD4 T cells
GSM1351309	GSE56035	IGTB3.14	Monocytes
GSM1351310	GSE56035	IGTB4.F14TR1	Monocytes
GSM1351311	GSE56035	IGTB4.F14TR2	Monocytes
GSM1351312	GSE56035	IGTB4.14	Monocytes
GSM1351313	GSE56035	IGTB8.14	Monocytes
GSM1351314	GSE56035	IGTB10.14BR1	Monocytes
GSM1351315	GSE56035	IGTB10.14	Monocytes
GSM1351316	GSE56035	IGTB18.14	Monocytes
GSM1351317	GSE56035	IGTB19.14	Monocytes
GSM1351318	GSE56035	IGTB28.14	Monocytes
GSM1351319	GSE56035	IGTB30.14	Monocytes
GSM1351320	GSE56035	IGTB32.14	Monocytes
GSM1351321	GSE56035	IGTB40.14	Monocytes
GSM1351322	GSE56035	IGTB64.F14	Monocytes
GSM1351323	GSE56035	IGTB67.14	Monocytes
GSM1351324	GSE56035	IGTB72.14	Monocytes
GSM1351325	GSE56035	IGTB92.14	Monocytes
GSM1351326	GSE56035	IGTB97.14	Monocytes
GSM1351327	GSE56035	IGTB100.14	Monocytes
GSM1351328	GSE56035	IGTB104.14	Monocytes
GSM1351329	GSE56035	IGTB107.14	Monocytes
GSM1351330	GSE56035	IGTB107.F14	Monocytes
GSM1351331	GSE56035	IGTB108.14	Monocytes
GSM1351332	GSE56035	IGTB119.14	Monocytes
GSM1351333	GSE56035	IGTB125.14	Monocytes
GSM1351334	GSE56035	IGTB125.14BR1	Monocytes
GSM1351335	GSE56035	IGTB125.F14	Monocytes
GSM1351336	GSE56035	IGTB126.F14	Monocytes
GSM1351337	GSE56035	IGTB133.14	Monocytes
GSM1351338	GSE56035	IGTB136.F14	Monocytes
GSM1351339	GSE56035	IGTB141.14TR1	Monocytes
GSM1351340	GSE56035	IGTB141.14TR2	Monocytes
GSM1351341	GSE56035	IGTB143.14	Monocytes
GSM1351342	GSE56035	IGTB148.F14	Monocytes
GSM1351343	GSE56035	IGTB155.14	Monocytes
GSM1351344	GSE56035	IGTB170.14	Monocytes
GSM1351345	GSE56035	IGTB174.14	Monocytes
GSM1351346	GSE56035	IGTB176.14	Monocytes
GSM1351347	GSE56035	IGTB178.14	Monocytes
GSM1351348	GSE56035	IGTB182.F14	Monocytes
GSM1351349	GSE56035	IGTB187.F14	Monocytes
GSM1351350	GSE56035	IGTB190.14	Monocytes
GSM1351351	GSE56035	IGTB197.14	Monocytes
GSM1351352	GSE56035	IGTB214.14	Monocytes
GSM1351353	GSE56035	IGTB218.F14	Monocytes
GSM1351354	GSE56035	IGTB227.14	Monocytes
GSM1351355	GSE56035	IGTB227.F14	Monocytes
GSM1351356	GSE56035	IGTB230.14	Monocytes
GSM1351357	GSE56035	IGTB234.14	Monocytes
GSM1351358	GSE56035	IGTB235.14	Monocytes
GSM1351359	GSE56035	IGTB239.14	Monocytes
GSM1351360	GSE56035	IGTB240.14	Monocytes
GSM1351361	GSE56035	IGTB247.14	Monocytes
GSM1351362	GSE56035	IGTB256.F14	Monocytes
GSM1351363	GSE56035	IGTB258.14	Monocytes
GSM1351364	GSE56035	IGTB263.14	Monocytes
GSM1351365	GSE56035	IGTB266.F14	Monocytes
GSM1351366	GSE56035	IGTB274.14	Monocytes
GSM1351367	GSE56035	IGTB277.F14	Monocytes
GSM1351368	GSE56035	IGTB282.14	Monocytes
GSM1351369	GSE56035	IGTB283.14	Monocytes
GSM1351370	GSE56035	IGTB285.14	Monocytes
GSM1351371	GSE56035	IGTB310.14	Monocytes
GSM1351372	GSE56035	IGTB312.F14TR1	Monocytes
GSM1351373	GSE56035	IGTB312.F14TR2	Monocytes
GSM1351374	GSE56035	IGTB313.14	Monocytes
GSM1351375	GSE56035	IGTB329.14	Monocytes
GSM1351376	GSE56035	IGTB330.14	Monocytes
GSM1351377	GSE56035	IGTB332.F14	Monocytes
GSM1351378	GSE56035	IGTB337.14	Monocytes
GSM1351379	GSE56035	IGTB351.14	Monocytes
GSM1351380	GSE56035	IGTB358.14	Monocytes
GSM1351381	GSE56035	IGTB369.14	Monocytes
GSM1351382	GSE56035	IGTB369.14BR1	Monocytes
GSM1351383	GSE56035	IGTB371.14	Monocytes
GSM1351384	GSE56035	IGTB372.14	Monocytes
GSM1351385	GSE56035	IGTB373.F14	Monocytes
GSM1351386	GSE56035	IGTB398.14	Monocytes
GSM1351387	GSE56035	IGTB406.14	Monocytes
GSM1351388	GSE56035	IGTB412.14	Monocytes
GSM1351389	GSE56035	IGTB419.14	Monocytes
GSM1351390	GSE56035	IGTB422.14	Monocytes
GSM1351391	GSE56035	IGTB425.14	Monocytes
GSM1351392	GSE56035	IGTB430.14	Monocytes
GSM1351393	GSE56035	IGTB441.14	Monocytes
GSM1351394	GSE56035	IGTB448.F14	Monocytes
GSM1351395	GSE56035	IGTB453.F14	Monocytes
GSM1351396	GSE56035	IGTB468.14	Monocytes
GSM1351397	GSE56035	IGTB469.14	Monocytes
GSM1351398	GSE56035	IGTB472.14	Monocytes
GSM1351399	GSE56035	IGTB490.14	Monocytes
GSM1351400	GSE56035	IGTB493.14TR1	Monocytes
GSM1351401	GSE56035	IGTB493.14TR2	Monocytes
GSM1351402	GSE56035	IGTB498.14	Monocytes
GSM1351403	GSE56035	IGTB501.14	Monocytes
GSM1351404	GSE56035	IGTB502.14	Monocytes
GSM1351405	GSE56035	IGTB508.14	Monocytes
GSM1351406	GSE56035	IGTB510.14	Monocytes
GSM1351407	GSE56035	IGTB520.14	Monocytes
GSM1351408	GSE56035	IGTB523.14	Monocytes
GSM1351409	GSE56035	IGTB533.14	Monocytes
GSM1351410	GSE56035	IGTB536.14	Monocytes
GSM1351411	GSE56035	IGTB546.14	Monocytes
GSM1351412	GSE56035	IGTB547.14	Monocytes
GSM1351413	GSE56035	IGTB559.14	Monocytes
GSM1351414	GSE56035	IGTB565.14	Monocytes
GSM1351415	GSE56035	IGTB568.14	Monocytes
GSM1351416	GSE56035	IGTB575.14	Monocytes
GSM1351417	GSE56035	IGTB576.F14	Monocytes
GSM1351418	GSE56035	IGTB578.14	Monocytes
GSM1351419	GSE56035	IGTB578.F14	Monocytes
GSM1351420	GSE56035	IGTB581.14	Monocytes
GSM1351421	GSE56035	IGTB582.14	Monocytes
GSM1351422	GSE56035	IGTB603.14	Monocytes
GSM1351423	GSE56035	IGTB604.14	Monocytes
GSM1351424	GSE56035	IGTB605.14	Monocytes
GSM1351425	GSE56035	IGTB611.14	Monocytes
GSM1351426	GSE56035	IGTB612.F14	Monocytes
GSM1351427	GSE56035	IGTB616.14	Monocytes
GSM1351428	GSE56035	IGTB624.14	Monocytes
GSM1351429	GSE56035	IGTB627.14	Monocytes
GSM1351430	GSE56035	IGTB641.14	Monocytes
GSM1351431	GSE56035	IGTB655.14	Monocytes
GSM1351432	GSE56035	IGTB665.14	Monocytes
GSM1351433	GSE56035	IGTB668.14	Monocytes
GSM1351434	GSE56035	IGTB670.F14	Monocytes
GSM1351435	GSE56035	IGTB684.14	Monocytes
GSM1351436	GSE56035	IGTB684.14BR1	Monocytes
GSM1351437	GSE56035	IGTB697.F14	Monocytes
GSM1351438	GSE56035	IGTB698.14	Monocytes
GSM1351439	GSE56035	IGTB700.F14	Monocytes
GSM1351440	GSE56035	IGTB707.14	Monocytes
GSM1351441	GSE56035	IGTB713.14	Monocytes
GSM1351442	GSE56035	IGTB717.14	Monocytes
GSM1351443	GSE56035	IGTB723.14	Monocytes
GSM1351444	GSE56035	IGTB725.14	Monocytes
GSM1351445	GSE56035	IGTB734.F14	Monocytes
GSM1351446	GSE56035	IGTB736.14	Monocytes
GSM1351447	GSE56035	IGTB744.F14	Monocytes
GSM1351448	GSE56035	IGTB750.14	Monocytes
GSM1351449	GSE56035	IGTB750.14BR1	Monocytes
GSM1351450	GSE56035	IGTB751.F14	Monocytes
GSM1351451	GSE56035	IGTB751.14	Monocytes
GSM1351452	GSE56035	IGTB752.14	Monocytes
GSM1351453	GSE56035	IGTB760.14	Monocytes
GSM1351454	GSE56035	IGTB763.14	Monocytes
GSM1351455	GSE56035	IGTB772.14	Monocytes
GSM1351456	GSE56035	IGTB773.14	Monocytes
GSM1351457	GSE56035	IGTB775.14	Monocytes
GSM1351458	GSE56035	IGTB777.14	Monocytes
GSM1351459	GSE56035	IGTB783.F14	Monocytes
GSM1351460	GSE56035	IGTB784.14	Monocytes
GSM1351461	GSE56035	IGTB788.14	Monocytes
GSM1351462	GSE56035	IGTB793.14	Monocytes
GSM1351463	GSE56035	IGTB794.14	Monocytes
GSM1351464	GSE56035	IGTB797.14	Monocytes
GSM1351465	GSE56035	IGTB802.F14	Monocytes
GSM1351466	GSE56035	IGTB806.14	Monocytes
GSM1351467	GSE56035	IGTB809.14	Monocytes
GSM1351468	GSE56035	IGTB811.14	Monocytes
GSM1351469	GSE56035	IGTB814.14	Monocytes
GSM1351470	GSE56035	IGTB816.14	Monocytes
GSM1351471	GSE56035	IGTB822.14	Monocytes
GSM1351472	GSE56035	IGTB825.14	Monocytes
GSM1351473	GSE56035	IGTB836.14	Monocytes
GSM1351474	GSE56035	IGTB839.14TR1	Monocytes
GSM1351475	GSE56035	IGTB839.14TR2	Monocytes
GSM1351476	GSE56035	IGTB842.14	Monocytes
GSM1351477	GSE56035	IGTB844.14	Monocytes
GSM1351478	GSE56035	IGTB863.14	Monocytes
GSM1351479	GSE56035	IGTB874.14	Monocytes
GSM1351480	GSE56035	IGTB876.14	Monocytes
GSM1351481	GSE56035	IGTB880.14	Monocytes
GSM1351482	GSE56035	IGTB885.14	Monocytes
GSM1351483	GSE56035	IGTB899.14	Monocytes
GSM1351484	GSE56035	IGTB906.14	Monocytes
GSM1351485	GSE56035	IGTB910.F14	Monocytes
GSM1351486	GSE56035	IGTB916.14	Monocytes
GSM1351487	GSE56035	IGTB930.14	Monocytes
GSM1351488	GSE56035	IGTB935.14	Monocytes
GSM1351489	GSE56035	IGTB940.14	Monocytes
GSM1351490	GSE56035	IGTB943.14	Monocytes
GSM1351491	GSE56035	IGTB944.14	Monocytes
GSM1351492	GSE56035	IGTB945.14	Monocytes
GSM1351493	GSE56035	IGTB948.14	Monocytes
GSM1351494	GSE56035	IGTB950.14	Monocytes
GSM1351495	GSE56035	IGTB969.14	Monocytes
GSM1351496	GSE56035	IGTB981.14	Monocytes
GSM1351497	GSE56035	IGTB982.14	Monocytes
GSM1351498	GSE56035	IGTB987.14	Monocytes
GSM1351499	GSE56035	IGTB992.14	Monocytes
GSM1351500	GSE56035	IGTB993.14	Monocytes
GSM1351501	GSE56035	IGTB997.14	Monocytes
GSM1351502	GSE56035	IGTB998.14	Monocytes
GSM1351503	GSE56035	IGTB998.14BR1	Monocytes
GSM1351504	GSE56035	IGTB1004.14	Monocytes
GSM1351505	GSE56035	IGTB1007.14	Monocytes
GSM1351506	GSE56035	IGTB1009.F14	Monocytes
GSM1351507	GSE56035	IGTB1016.14	Monocytes
GSM1351508	GSE56035	IGTB1018.14	Monocytes
GSM1351509	GSE56035	IGTB1020.14	Monocytes
GSM1351510	GSE56035	IGTB1021.14	Monocytes
GSM1351511	GSE56035	IGTB1021.F14	Monocytes
GSM1351512	GSE56035	IGTB1026.F14	Monocytes
GSM1351513	GSE56035	IGTB1029.14	Monocytes
GSM1351514	GSE56035	IGTB1030.14	Monocytes
GSM1351515	GSE56035	IGTB1032.14	Monocytes
GSM1351516	GSE56035	IGTB1034.14	Monocytes
GSM1351517	GSE56035	IGTB1037.14BR1	Monocytes
GSM1351518	GSE56035	IGTB1037.14	Monocytes
GSM1351519	GSE56035	IGTB1038.14	Monocytes
GSM1351520	GSE56035	IGTB1040.14	Monocytes
GSM1351521	GSE56035	IGTB1042.14	Monocytes
GSM1351522	GSE56035	IGTB1046.14	Monocytes
GSM1351523	GSE56035	IGTB1051.F14	Monocytes
GSM1351524	GSE56035	IGTB1052.F14TR1	Monocytes
GSM1351525	GSE56035	IGTB1052.F14TR2	Monocytes
GSM1351526	GSE56035	IGTB1056.14	Monocytes
GSM1351527	GSE56035	IGTB1057.14	Monocytes
GSM1351528	GSE56035	IGTB1059.14	Monocytes
GSM1351529	GSE56035	IGTB1060.14	Monocytes
GSM1351530	GSE56035	IGTB1066.14	Monocytes
GSM1351531	GSE56035	IGTB1067.14	Monocytes
GSM1351532	GSE56035	IGTB1070.14	Monocytes
GSM1351533	GSE56035	IGTB1075.14	Monocytes
GSM1351534	GSE56035	IGTB1078.14	Monocytes
GSM1351535	GSE56035	IGTB1086.14	Monocytes
GSM1351536	GSE56035	IGTB1088.14	Monocytes
GSM1351537	GSE56035	IGTB1097.14	Monocytes
GSM1351538	GSE56035	IGTB1105.F14	Monocytes
GSM1351539	GSE56035	IGTB1107.14	Monocytes
GSM1351540	GSE56035	IGTB1108.14	Monocytes
GSM1351541	GSE56035	IGTB1111.14	Monocytes
GSM1351542	GSE56035	IGTB1114.14	Monocytes
GSM1351543	GSE56035	IGTB1123.14	Monocytes
GSM1351544	GSE56035	IGTB1128.14	Monocytes
GSM1351545	GSE56035	IGTB1130.14	Monocytes
GSM1351546	GSE56035	IGTB1131.14	Monocytes
GSM1351547	GSE56035	IGTB1133.14	Monocytes
GSM1351548	GSE56035	IGTB1134.14	Monocytes
GSM1351549	GSE56035	IGTB1135.F14	Monocytes
GSM1351550	GSE56035	IGTB1135.14	Monocytes
GSM1351551	GSE56035	IGTB1137.14	Monocytes
GSM1351552	GSE56035	IGTB1140.14	Monocytes
GSM1351553	GSE56035	IGTB1142.F14	Monocytes
GSM1351554	GSE56035	IGTB1144.14	Monocytes
GSM1351555	GSE56035	IGTB1145.14	Monocytes
GSM1351556	GSE56035	IGTB1148.14	Monocytes
GSM1351557	GSE56035	IGTB1151.14	Monocytes
GSM1351558	GSE56035	IGTB1154.14	Monocytes
GSM1351559	GSE56035	IGTB1155.14	Monocytes
GSM1351560	GSE56035	IGTB1156.F14	Monocytes
GSM1351561	GSE56035	IGTB1159.F14	Monocytes
GSM1351562	GSE56035	IGTB1166.14	Monocytes
GSM1351563	GSE56035	IGTB1168.14	Monocytes
GSM1351564	GSE56035	IGTB1170.14	Monocytes
GSM1351565	GSE56035	IGTB1172.14	Monocytes
GSM1351566	GSE56035	IGTB1179.14	Monocytes
GSM1351567	GSE56035	IGTB1187.14	Monocytes
GSM1351568	GSE56035	IGTB1189.14	Monocytes
GSM1351569	GSE56035	IGTB1195.14	Monocytes
GSM1351570	GSE56035	IGTB1196.F14	Monocytes
GSM1351571	GSE56035	IGTB1197.14	Monocytes
GSM1351572	GSE56035	IGTB1199.14	Monocytes
GSM1351573	GSE56035	IGTB1200.14	Monocytes
GSM1351574	GSE56035	IGTB1202.14	Monocytes
GSM1351575	GSE56035	IGTB1205.F14	Monocytes
GSM1351576	GSE56035	IGTB1211.14	Monocytes
GSM1351577	GSE56035	IGTB1215.14	Monocytes
GSM1351578	GSE56035	IGTB1217.F14	Monocytes
GSM1351579	GSE56035	IGTB1219.14	Monocytes
GSM1351580	GSE56035	IGTB1220.14	Monocytes
GSM1351581	GSE56035	IGTB1228.14	Monocytes
GSM1351582	GSE56035	IGTB1231.14	Monocytes
GSM1351583	GSE56035	IGTB1232.F14	Monocytes
GSM1351584	GSE56035	IGTB1237.14	Monocytes
GSM1351585	GSE56035	IGTB1242.14	Monocytes
GSM1351586	GSE56035	IGTB1245.14	Monocytes
GSM1351587	GSE56035	IGTB1246.14	Monocytes
GSM1351588	GSE56035	IGTB1248.14	Monocytes
GSM1351589	GSE56035	IGTB1250.14	Monocytes
GSM1351590	GSE56035	IGTB1252.F14	Monocytes
GSM1351591	GSE56035	IGTB1259.14	Monocytes
GSM1351592	GSE56035	IGTB1263.14	Monocytes
GSM1351593	GSE56035	IGTB1265.F14	Monocytes
GSM1351594	GSE56035	IGTB1268.14	Monocytes
GSM1351595	GSE56035	IGTB1270.F14	Monocytes
GSM1351596	GSE56035	IGTB1272.14	Monocytes
GSM1351597	GSE56035	IGTB1274.F14	Monocytes
GSM1351598	GSE56035	IGTB1276.14	Monocytes
GSM1351599	GSE56035	IGTB1278.14	Monocytes
GSM1351600	GSE56035	IGTB1290.14	Monocytes
GSM1351601	GSE56035	IGTB1292.14	Monocytes
GSM1351602	GSE56035	IGTB1295.14	Monocytes
GSM1351603	GSE56035	IGTB1299.14	Monocytes
GSM1351604	GSE56035	IGTB1300.F14	Monocytes
GSM1351605	GSE56035	IGTB1302.F14	Monocytes
GSM1351606	GSE56035	IGTB1305.14	Monocytes
GSM1351607	GSE56035	IGTB1308.14TR1	Monocytes
GSM1351608	GSE56035	IGTB1308.14TR2	Monocytes
GSM1351609	GSE56035	IGTB1310.14	Monocytes
GSM1351610	GSE56035	IGTB1313.14	Monocytes
GSM1351611	GSE56035	IGTB1314.14	Monocytes
GSM1351612	GSE56035	IGTB1320.14	Monocytes
GSM1351613	GSE56035	IGTB1323.14	Monocytes
GSM1351614	GSE56035	IGTB1327.14	Monocytes
GSM1351615	GSE56035	IGTB1331.F14TR1	Monocytes
GSM1351616	GSE56035	IGTB1331.F14TR2	Monocytes
GSM1351617	GSE56035	IGTB1335.14	Monocytes
GSM1351618	GSE56035	IGTB1336.14	Monocytes
GSM1351619	GSE56035	IGTB1339.14	Monocytes
GSM1351620	GSE56035	IGTB1340.14	Monocytes
GSM1351621	GSE56035	IGTB1342.14	Monocytes
GSM1351622	GSE56035	IGTB1343.14	Monocytes
GSM1351623	GSE56035	IGTB1344.14	Monocytes
GSM1351624	GSE56035	IGTB1345.14	Monocytes
GSM1351625	GSE56035	IGTB1348.F14	Monocytes
GSM1351626	GSE56035	IGTB1349.14	Monocytes
GSM1351627	GSE56035	IGTB1350.F14	Monocytes
GSM1351628	GSE56035	IGTB1353.14	Monocytes
GSM1351629	GSE56035	IGTB1356.14	Monocytes
GSM1351630	GSE56035	IGTB1357.14	Monocytes
GSM1351631	GSE56035	IGTB1360.14	Monocytes
GSM1351632	GSE56035	IGTB1360.F14	Monocytes
GSM1351633	GSE56035	IGTB1361.14	Monocytes
GSM1351634	GSE56035	IGTB1363.F14	Monocytes
GSM1351635	GSE56035	IGTB1369.14	Monocytes
GSM1351636	GSE56035	IGTB1370.F14	Monocytes
GSM1351637	GSE56035	IGTB1372.14	Monocytes
GSM1351638	GSE56035	IGTB1374.14	Monocytes
GSM1351639	GSE56035	IGTB1375.14	Monocytes
GSM1351640	GSE56035	IGTB1378.14	Monocytes
GSM1351641	GSE56035	IGTB1380.F14	Monocytes
GSM1351642	GSE56035	IGTB1384.14TR1	Monocytes
GSM1351643	GSE56035	IGTB1384.14TR2	Monocytes
GSM1351644	GSE56035	IGTB1385.14	Monocytes
GSM1351645	GSE56035	IGTB1396.F14	Monocytes
GSM1351646	GSE56035	IGTB1397.F14	Monocytes
GSM1351647	GSE56035	IGTB1399.14	Monocytes
GSM1351648	GSE56035	IGTB1400.14	Monocytes
GSM1351649	GSE56035	IGTB1403.F14	Monocytes
GSM1351650	GSE56035	IGTB1405.14	Monocytes
GSM1351651	GSE56035	IGTB1406.F14	Monocytes
GSM1351652	GSE56035	IGTB1412.F14	Monocytes
GSM1351653	GSE56035	IGTB1416.14	Monocytes
GSM1351654	GSE56035	IGTB1417.14	Monocytes
GSM1351655	GSE56035	IGTB1419.14	Monocytes
GSM1351656	GSE56035	IGTB1424.14	Monocytes
GSM1351657	GSE56035	IGTB1430.14	Monocytes
GSM1351658	GSE56035	IGTB1433.14	Monocytes
GSM1351659	GSE56035	IGTB1434.14	Monocytes
GSM1351660	GSE56035	IGTB1435.14	Monocytes
GSM1351661	GSE56035	IGTB1438.14	Monocytes
GSM1351662	GSE56035	IGTB1439.F14	Monocytes
GSM1351663	GSE56035	IGTB1440.14	Monocytes
GSM1351664	GSE56035	IGTB1442.14	Monocytes
GSM1351665	GSE56035	IGTB1446.F14	Monocytes
GSM1351666	GSE56035	IGTB1447.14	Monocytes
GSM1351667	GSE56035	IGTB1448.14	Monocytes
GSM1351668	GSE56035	IGTB1449.14	Monocytes
GSM1351669	GSE56035	IGTB1450.F14	Monocytes
GSM1351670	GSE56035	IGTB1451.F14	Monocytes
GSM1351671	GSE56035	IGTB1452.F14	Monocytes
GSM1351672	GSE56035	IGTB1453.14	Monocytes
GSM1351673	GSE56035	IGTB1458.14	Monocytes
GSM1351674	GSE56035	IGTB1459.14	Monocytes
GSM1351675	GSE56035	IGTB1465.14	Monocytes
GSM1351676	GSE56035	IGTB1467.14	Monocytes
GSM1351677	GSE56035	IGTB1469.14	Monocytes
GSM1351678	GSE56035	IGTB1472.14	Monocytes
GSM1351679	GSE56035	IGTB1474.14	Monocytes
GSM1351680	GSE56035	IGTB1475.14	Monocytes
GSM1351681	GSE56035	IGTB1476.14	Monocytes
GSM1351682	GSE56035	IGTB1477.14	Monocytes
GSM1351683	GSE56035	IGTB1479.14	Monocytes
GSM1351684	GSE56035	IGTB1488.14	Monocytes
GSM1351685	GSE56035	IGTB1491.14	Monocytes
GSM1351686	GSE56035	IGTB1498.14	Monocytes
GSM1351687	GSE56035	IGTB1499.14	Monocytes
GSM1351688	GSE56035	IGTB1506.14	Monocytes
GSM1351689	GSE56035	IGTB1509.14	Monocytes
GSM1351690	GSE56035	IGTB1511.14	Monocytes
GSM1351691	GSE56035	IGTB1514.14	Monocytes
GSM1351692	GSE56035	IGTB1515.14	Monocytes
GSM1351693	GSE56035	IGTB1519.F14	Monocytes
GSM1351694	GSE56035	IGTB1521.F14	Monocytes
GSM1351695	GSE56035	IGTB1523.14	Monocytes
GSM1351696	GSE56035	IGTB1538.F14	Monocytes
GSM1351697	GSE56035	IGTB1542.14	Monocytes
GSM1351698	GSE56035	IGTB1547.14	Monocytes
GSM1351699	GSE56035	IGTB1548.14	Monocytes
GSM1351700	GSE56035	IGTB1550.F14	Monocytes
GSM1351701	GSE56035	IGTB1556.F14	Monocytes
GSM1351702	GSE56035	IGTB1557.14	Monocytes
GSM1351703	GSE56035	IGTB1559.F14	Monocytes
GSM1351704	GSE56035	IGTB1565.14	Monocytes
GSM1351705	GSE56035	IGTB1567.14	Monocytes
GSM1351706	GSE56035	IGTB1568.14TR1	Monocytes
GSM1351707	GSE56035	IGTB1568.14TR2	Monocytes
GSM1351708	GSE56035	IGTB1570.14	Monocytes
GSM1351709	GSE56035	IGTB1572.F14	Monocytes
GSM1351710	GSE56035	IGTB1573.14	Monocytes
GSM1351711	GSE56035	IGTB1575.F14	Monocytes
GSM1351712	GSE56035	IGTB1592.14	Monocytes
GSM1351713	GSE56035	IGTB1597.14	Monocytes
GSM1351714	GSE56035	IGTB1600.14	Monocytes
GSM1351715	GSE56035	IGTB1601.F14	Monocytes
GSM1351716	GSE56035	IGTB1605.14	Monocytes
GSM1351717	GSE56035	IGTB1608.14TR1	Monocytes
GSM1351718	GSE56035	IGTB1608.14TR2	Monocytes
GSM1351719	GSE56035	IGTB1610.14	Monocytes
GSM1351720	GSE56035	IGTB1611.14	Monocytes
GSM1351721	GSE56035	IGTB1616.14	Monocytes
GSM1351722	GSE56035	IGTB1617.14	Monocytes
GSM1351723	GSE56035	IGTB1617.F14	Monocytes
GSM1351724	GSE56035	IGTB1622.14	Monocytes
GSM1351725	GSE56035	IGTB1623.F14	Monocytes
GSM1351726	GSE56035	IGTB1627.14	Monocytes
GSM1351727	GSE56035	IGTB1630.F14TR1	Monocytes
GSM1351728	GSE56035	IGTB1630.F14TR2	Monocytes
GSM1351729	GSE56035	IGTB1639.F14	Monocytes
GSM1351730	GSE56035	IGTB1640.14	Monocytes
GSM1351731	GSE56035	IGTB1646.F14	Monocytes
GSM1351732	GSE56035	IGTB1647.14	Monocytes
GSM1351733	GSE56035	IGTB1650.F14	Monocytes
GSM1351734	GSE56035	IGTB1651.F14	Monocytes
GSM1351735	GSE56035	IGTB1652.14TR1	Monocytes
GSM1351736	GSE56035	IGTB1652.14TR2	Monocytes
GSM1351737	GSE56035	IGTB1654.14	Monocytes
GSM1351738	GSE56035	IGTB1662.14	Monocytes
GSM1351739	GSE56035	IGTB1669.14	Monocytes
GSM1351740	GSE56035	IGTB1671.F14	Monocytes
GSM1351741	GSE56035	IGTB1680.14	Monocytes
GSM1351742	GSE56035	IGTB1683.14	Monocytes
GSM1351743	GSE56035	IGTB1686.14	Monocytes
GSM1351744	GSE56035	IGTB1688.14	Monocytes
GSM1351745	GSE56035	IGTB1698.14	Monocytes
GSM1355819	GSE56035	IGTB71.4 [CD4]	CD4 T cells
GSM1355820	GSE56035	IGTB105.4 [CD4]	CD4 T cells
GSM1355821	GSE56035	IGTB151.4 [CD4]	CD4 T cells
GSM1355822	GSE56035	IGTB151.4BR1 [CD4]	CD4 T cells
GSM1355823	GSE56035	IGTB308.F4 [CD4]	CD4 T cells
GSM1355824	GSE56035	IGTB495.4 [CD4]	CD4 T cells
GSM1355825	GSE56035	IGTB514.F4 [CD4]	CD4 T cells
GSM1355826	GSE56035	IGTB615.4 [CD4]	CD4 T cells
GSM1355827	GSE56035	IGTB708.4 [CD4]	CD4 T cells
GSM1355828	GSE56035	IGTB708.F4 [CD4]	CD4 T cells
GSM1355829	GSE56035	IGTB819.4 [CD4]	CD4 T cells
GSM1355830	GSE56035	IGTB823.4 [CD4]	CD4 T cells
GSM1355831	GSE56035	IGTB860.F4 [CD4]	CD4 T cells
GSM1355832	GSE56035	IGTB884.4 [CD4]	CD4 T cells
GSM1355833	GSE56035	IGTB896.4 [CD4]	CD4 T cells
GSM1355834	GSE56035	IGTB1017.4 [CD4]	CD4 T cells
GSM1355835	GSE56035	IGTB1023.4 [CD4]	CD4 T cells
GSM1355836	GSE56035	IGTB1031.4 [CD4]	CD4 T cells
GSM1355837	GSE56035	IGTB1047.4 [CD4]	CD4 T cells
GSM1355838	GSE56035	IGTB1048.4 [CD4]	CD4 T cells
GSM1355839	GSE56035	IGTB1090.4 [CD4]	CD4 T cells
GSM1355840	GSE56035	IGTB1090.4BR1 [CD4]	CD4 T cells
GSM1355841	GSE56035	IGTB1117.4 [CD4]	CD4 T cells
GSM1355842	GSE56035	IGTB1153.4 [CD4]	CD4 T cells
GSM1355843	GSE56035	IGTB1178.4 [CD4]	CD4 T cells
GSM1355844	GSE56035	IGTB1214.4 [CD4]	CD4 T cells
GSM1355845	GSE56035	IGTB1218.4 [CD4]	CD4 T cells
GSM1355846	GSE56035	IGTB1233.4 [CD4]	CD4 T cells
GSM1355847	GSE56035	IGTB1238.4 [CD4]	CD4 T cells
GSM1355848	GSE56035	IGTB1249.4 [CD4]	CD4 T cells
GSM1355849	GSE56035	IGTB1253.4 [CD4]	CD4 T cells
GSM1355850	GSE56035	IGTB1262.4 [CD4]	CD4 T cells
GSM1355851	GSE56035	IGTB1330.4 [CD4]	CD4 T cells
GSM1355852	GSE56035	IGTB1386.4 [CD4]	CD4 T cells
GSM1355853	GSE56035	IGTB1387.4 [CD4]	CD4 T cells
GSM1355854	GSE56035	IGTB1388.4 [CD4]	CD4 T cells
GSM1355855	GSE56035	IGTB1389.F4 [CD4]	CD4 T cells
GSM1355856	GSE56035	IGTB1501.4TR1 [CD4]	CD4 T cells
GSM1355857	GSE56035	IGTB1501.4TR2 [CD4]	CD4 T cells
GSM1355858	GSE56035	IGTB1528.4 [CD4]	CD4 T cells
GSM1355859	GSE56035	IGTB1528.F4 [CD4]	CD4 T cells
GSM1355860	GSE56035	IGTB1530.4 [CD4]	CD4 T cells
GSM1355861	GSE56035	IGTB1539.F4 [CD4]	CD4 T cells
GSM1355862	GSE56035	IGTB1593.4 [CD4]	CD4 T cells
GSM1355863	GSE56035	IGTB1625.4 [CD4]	CD4 T cells
GSM1355864	GSE56035	IGTB1672.F4 [CD4]	CD4 T cells
GSM1355940	GSE56035	IGTB71.14	Monocytes
GSM1355941	GSE56035	IGTB71.14BR1	Monocytes
GSM1355942	GSE56035	IGTB105.14	Monocytes
GSM1355943	GSE56035	IGTB151.14	Monocytes
GSM1355944	GSE56035	IGTB151.14BR1	Monocytes
GSM1355945	GSE56035	IGTB308.F14	Monocytes
GSM1355946	GSE56035	IGTB495.14	Monocytes
GSM1355947	GSE56035	IGTB514.F14	Monocytes
GSM1355948	GSE56035	IGTB692.14	Monocytes
GSM1355949	GSE56035	IGTB708.F14	Monocytes
GSM1355950	GSE56035	IGTB708.14	Monocytes
GSM1355951	GSE56035	IGTB800.F14	Monocytes
GSM1355952	GSE56035	IGTB823.14	Monocytes
GSM1355953	GSE56035	IGTB860.F14	Monocytes
GSM1355954	GSE56035	IGTB884.14	Monocytes
GSM1355955	GSE56035	IGTB896.14	Monocytes
GSM1355956	GSE56035	IGTB986.14	Monocytes
GSM1355957	GSE56035	IGTB986.14BR1	Monocytes
GSM1355958	GSE56035	IGTB995.14	Monocytes
GSM1355959	GSE56035	IGTB1017.14	Monocytes
GSM1355960	GSE56035	IGTB1031.14	Monocytes
GSM1355961	GSE56035	IGTB1047.14	Monocytes
GSM1355962	GSE56035	IGTB1048.14	Monocytes
[truncated: 1,210 more rows]

## Sheet: Table S6
	Total		Affymetrix 133 Plus 2.0		Affymetrix 133A		TCGA (Illumina HiSeq)		Other platforms
	All samples	With OS	Total	With OS	Total	With OS	Total	With OS	Total	With OS
Adrenocortical	178	103	99	24	0	0	79	79	0	0
Bladder	799	637	277	166	8	0	360	359	154	112
Breast	4061	1769	1777	373	1244	357	1040	1039	0	0
Cervical squamous	301	297	0	0	0	0	301	297	0	0
Colorectal	2395	1067	1930	794	192	0	273	273	0	0
Ewing's sarcoma	150	3	150	3	0	0	0	0	0	0
Gastric	541	70	407	70	134	0	0	0	0	0
Glioblastoma	785	639	469	324	164	164	152	151	0	0
HNSCC	483	312	180	10	0	0	303	302	0	0
Kidney chromophobe	118	65	46	0	6	0	66	65	0	0
Kidney clear-cell	1013	537	444	0	32	0	480	480	57	57
Kidney papillary	326	269	43	0	11	0	272	269	0	0
Hepatocellular	948	626	268	0	89	39	286	286	305	301
Low grade glioma	827	696	358	227	38	38	431	431	0	0
Lung adenocarcinoma	1871	1499	477	211	557	470	473	454	364	364
Lung squamous	929	778	248	107	70	70	428	418	183	183
Medulloblastoma	296	76	296	76	0	0	0	0	0	0
Melanoma	290	201	133	44	0	0	78	78	79	79
Mesothelioma	62	50	9	0	53	50	0	0	0	0
Neuroblastoma	150	0	150	0	0	0	0	0	0	0
Ovarian	1535	1004	530	101	393	293	261	259	351	351
Pancreas	424	279	112	0	0	0	135	135	177	144
Pheochromocytoma	188	0	188	0	0	0	0	0	0	0
Prostate	596	359	91	0	145	0	360	359	0	0
Pulmonary neuroendocrine tumor	24	0	24	0	0	0	0	0	0	0
Rhabdomyosarcoma	274	235	101	101	173	134	0	0	0	0
Soft tissue sarcoma	545	0	310	0	235	0	0	0	0	0
Thyroid	589	500	89	0	0	0	500	500	0	0
Endometrial carcinoma	251	116	135	0	0	0	116	116	0	0
Uterine sarcoma	57	57	0	0	0	0	57	57	0	0
Uveal melanoma	63	0	63	0	0	0	0	0	0	0
Wilms' tumor	8	0	4	0	4	0	0	0	0	0
Total	21077	12244	9408	2631	3548	1615	6451	6407	1670	1591

## Sheet: Table S7
Non-hematopoietic human primary tumors dataset 1. Affymetrix 133 Plus 2.0
Sample ID	Serie	Malignancy	OS.delay (monthes)	OS.event (1=event, 0=censored)
CIT-HS-ACT-EC-ACC9	E-TABM-311	Adrenocortical	NA	NA
CIT-HS-ACT-EC-ACC17	E-TABM-311	Adrenocortical	NA	NA
CIT-HS-ACT-EC-ACC22	E-TABM-311	Adrenocortical	NA	NA
CIT-HS-ACT-EC-ACC4	E-TABM-311	Adrenocortical	NA	NA
CIT-HS-ACT-EC-ACC16	E-TABM-311	Adrenocortical	NA	NA
CIT-HS-ACT-EC-ACC19	E-TABM-311	Adrenocortical	NA	NA
CIT-HS-ACT-EC-ACC26	E-TABM-311	Adrenocortical	NA	NA
CIT-HS-ACT-EC-ACC3	E-TABM-311	Adrenocortical	NA	NA
CIT-HS-ACT-EC-ACC12	E-TABM-311	Adrenocortical	NA	NA
CIT-HS-ACT-EC-ACC32	E-TABM-311	Adrenocortical	NA	NA
CIT-HS-ACT-EC-ACC1	E-TABM-311	Adrenocortical	NA	NA
CIT-HS-ACT-EC-ACC15	E-TABM-311	Adrenocortical	NA	NA
CIT-HS-ACT-EC-ACC27	E-TABM-311	Adrenocortical	NA	NA
CIT-HS-ACT-EC-ACC34	E-TABM-311	Adrenocortical	NA	NA
CIT-HS-ACT-EC-ACC23	E-TABM-311	Adrenocortical	NA	NA
CIT-HS-ACT-EC-ACC24	E-TABM-311	Adrenocortical	NA	NA
CIT-HS-ACT-EC-ACC28	E-TABM-311	Adrenocortical	NA	NA
CIT-HS-ACT-EC-ACC33	E-TABM-311	Adrenocortical	NA	NA
CIT-HS-ACT-EC-ACC20	E-TABM-311	Adrenocortical	NA	NA
CIT-HS-ACT-EC-ACC10	E-TABM-311	Adrenocortical	NA	NA
CIT-HS-ACT-EC-ACC21	E-TABM-311	Adrenocortical	NA	NA
CIT-HS-ACT-EC-ACC31	E-TABM-311	Adrenocortical	NA	NA
CIT-HS-ACT-EC-ACC29	E-TABM-311	Adrenocortical	NA	NA
CIT-HS-ACT-EC-ACC6	E-TABM-311	Adrenocortical	NA	NA
CIT-HS-ACT-EC-ACC18	E-TABM-311	Adrenocortical	NA	NA
CIT-HS-ACT-EC-ACC14	E-TABM-311	Adrenocortical	NA	NA
CIT-HS-ACT-EC-ACC30	E-TABM-311	Adrenocortical	NA	NA
CIT-HS-ACT-EC-ACC8	E-TABM-311	Adrenocortical	NA	NA
CIT-HS-ACT-EC-ACC25	E-TABM-311	Adrenocortical	NA	NA
CIT-HS-ACT-EC-ACC5	E-TABM-311	Adrenocortical	NA	NA
CIT-HS-ACT-EC-ACC2	E-TABM-311	Adrenocortical	NA	NA
CIT-HS-ACT-EC-ACC13	E-TABM-311	Adrenocortical	NA	NA
CIT-HS-ACT-EC-ACC11	E-TABM-311	Adrenocortical	NA	NA
CIT-HS-ACT-EC-ACC7	E-TABM-311	Adrenocortical	NA	NA
GSM277108	GSE10927	Adrenocortical	NA	NA
GSM277117	GSE10927	Adrenocortical	NA	NA
GSM277105	GSE10927	Adrenocortical	NA	NA
GSM277101	GSE10927	Adrenocortical	NA	NA
GSM277104	GSE10927	Adrenocortical	NA	NA
GSM277118	GSE10927	Adrenocortical	NA	NA
GSM277112	GSE10927	Adrenocortical	NA	NA
GSM277116	GSE10927	Adrenocortical	NA	NA
GSM277114	GSE10927	Adrenocortical	NA	NA
GSM277113	GSE10927	Adrenocortical	NA	NA
GSM277100	GSE10927	Adrenocortical	NA	NA
GSM277110	GSE10927	Adrenocortical	NA	NA
GSM277119	GSE10927	Adrenocortical	NA	NA
GSM277109	GSE10927	Adrenocortical	NA	NA
GSM277102	GSE10927	Adrenocortical	NA	NA
GSM277121	GSE10927	Adrenocortical	NA	NA
GSM277115	GSE10927	Adrenocortical	NA	NA
GSM277111	GSE10927	Adrenocortical	NA	NA
GSM277106	GSE10927	Adrenocortical	NA	NA
GSM277120	GSE10927	Adrenocortical	NA	NA
GSM277107	GSE10927	Adrenocortical	NA	NA
GSM277103	GSE10927	Adrenocortical	NA	NA
GSM277143	GSE10927	Adrenocortical	NA	NA
GSM277142	GSE10927	Adrenocortical	NA	NA
GSM277133	GSE10927	Adrenocortical	33.372	1
GSM277134	GSE10927	Adrenocortical	64.104	0
GSM277152	GSE10927	Adrenocortical	24.816	0
GSM277131	GSE10927	Adrenocortical	NA	NA
GSM277151	GSE10927	Adrenocortical	32.652	0
GSM277145	GSE10927	Adrenocortical	NA	NA
GSM277125	GSE10927	Adrenocortical	14.796	1
GSM277147	GSE10927	Adrenocortical	NA	NA
GSM277122	GSE10927	Adrenocortical	57.036	1
GSM277138	GSE10927	Adrenocortical	NA	NA
GSM277144	GSE10927	Adrenocortical	NA	NA
GSM277126	GSE10927	Adrenocortical	7.5	1
GSM277127	GSE10927	Adrenocortical	149.616	0
GSM277141	GSE10927	Adrenocortical	26.796	1
GSM277123	GSE10927	Adrenocortical	18.144	1
GSM277137	GSE10927	Adrenocortical	11.304	1
GSM277153	GSE10927	Adrenocortical	7.428	1
GSM277139	GSE10927	Adrenocortical	20.784	1
GSM277128	GSE10927	Adrenocortical	10.788	1
GSM277135	GSE10927	Adrenocortical	52.008	0
GSM277136	GSE10927	Adrenocortical	4.368	1
GSM277154	GSE10927	Adrenocortical	24.132	0
GSM277148	GSE10927	Adrenocortical	14.436	1
GSM277150	GSE10927	Adrenocortical	NA	NA
GSM277124	GSE10927	Adrenocortical	19.896	1
GSM277132	GSE10927	Adrenocortical	5.724	1
GSM277140	GSE10927	Adrenocortical	106.416	0
GSM277146	GSE10927	Adrenocortical	NA	NA
GSM277149	GSE10927	Adrenocortical	9.3	1
GSM277129	GSE10927	Adrenocortical	1.08	1
GSM277130	GSE10927	Adrenocortical	1.452	1
GSM277093	GSE10927	Adrenocortical	NA	NA
GSM277090	GSE10927	Adrenocortical	NA	NA
GSM277095	GSE10927	Adrenocortical	NA	NA
GSM277092	GSE10927	Adrenocortical	NA	NA
GSM277097	GSE10927	Adrenocortical	NA	NA
GSM277094	GSE10927	Adrenocortical	NA	NA
GSM277091	GSE10927	Adrenocortical	NA	NA
GSM277096	GSE10927	Adrenocortical	NA	NA
GSM277099	GSE10927	Adrenocortical	NA	NA
GSM277098	GSE10927	Adrenocortical	NA	NA
GSM305384	GSE12102	Ewing's sarcoma	NA	NA
GSM305385	GSE12102	Ewing's sarcoma	NA	NA
GSM305358	GSE12102	Ewing's sarcoma	NA	NA
GSM305354	GSE12102	Ewing's sarcoma	NA	NA
GSM305363	GSE12102	Ewing's sarcoma	NA	NA
GSM305376	GSE12102	Ewing's sarcoma	NA	NA
GSM305375	GSE12102	Ewing's sarcoma	NA	NA
GSM305357	GSE12102	Ewing's sarcoma	NA	NA
GSM305378	GSE12102	Ewing's sarcoma	NA	NA
GSM305360	GSE12102	Ewing's sarcoma	NA	NA
GSM305353	GSE12102	Ewing's sarcoma	NA	NA
GSM305377	GSE12102	Ewing's sarcoma	NA	NA
GSM305374	GSE12102	Ewing's sarcoma	NA	NA
GSM305355	GSE12102	Ewing's sarcoma	NA	NA
GSM305369	GSE12102	Ewing's sarcoma	NA	NA
GSM305361	GSE12102	Ewing's sarcoma	NA	NA
GSM305359	GSE12102	Ewing's sarcoma	NA	NA
GSM305356	GSE12102	Ewing's sarcoma	NA	NA
GSM305352	GSE12102	Ewing's sarcoma	NA	NA
GSM305372	GSE12102	Ewing's sarcoma	NA	NA
GSM305382	GSE12102	Ewing's sarcoma	NA	NA
GSM305368	GSE12102	Ewing's sarcoma	NA	NA
GSM305362	GSE12102	Ewing's sarcoma	NA	NA
GSM305364	GSE12102	Ewing's sarcoma	NA	NA
GSM305380	GSE12102	Ewing's sarcoma	NA	NA
GSM305383	GSE12102	Ewing's sarcoma	NA	NA
GSM305373	GSE12102	Ewing's sarcoma	NA	NA
GSM305381	GSE12102	Ewing's sarcoma	NA	NA
GSM305379	GSE12102	Ewing's sarcoma	NA	NA
GSM305371	GSE12102	Ewing's sarcoma	NA	NA
GSM439887	GSE17679	Ewing's sarcoma	20.7	1
GSM439923	GSE17679	Ewing's sarcoma	25.4	1
GSM439925	GSE17679	Ewing's sarcoma	127.1	0
GSM852095	GSE34620	Ewing's sarcoma	NA	NA
GSM852117	GSE34620	Ewing's sarcoma	NA	NA
GSM852026	GSE34620	Ewing's sarcoma	NA	NA
GSM852057	GSE34620	Ewing's sarcoma	NA	NA
GSM852037	GSE34620	Ewing's sarcoma	NA	NA
GSM852053	GSE34620	Ewing's sarcoma	NA	NA
GSM852040	GSE34620	Ewing's sarcoma	NA	NA
GSM852034	GSE34620	Ewing's sarcoma	NA	NA
GSM852108	GSE34620	Ewing's sarcoma	NA	NA
GSM852097	GSE34620	Ewing's sarcoma	NA	NA
GSM852015	GSE34620	Ewing's sarcoma	NA	NA
GSM852105	GSE34620	Ewing's sarcoma	NA	NA
GSM852056	GSE34620	Ewing's sarcoma	NA	NA
GSM852090	GSE34620	Ewing's sarcoma	NA	NA
GSM852049	GSE34620	Ewing's sarcoma	NA	NA
GSM852014	GSE34620	Ewing's sarcoma	NA	NA
GSM852027	GSE34620	Ewing's sarcoma	NA	NA
GSM852017	GSE34620	Ewing's sarcoma	NA	NA
GSM852068	GSE34620	Ewing's sarcoma	NA	NA
GSM852126	GSE34620	Ewing's sarcoma	NA	NA
GSM852099	GSE34620	Ewing's sarcoma	NA	NA
GSM852109	GSE34620	Ewing's sarcoma	NA	NA
GSM852125	GSE34620	Ewing's sarcoma	NA	NA
GSM852103	GSE34620	Ewing's sarcoma	NA	NA
GSM852080	GSE34620	Ewing's sarcoma	NA	NA
GSM852050	GSE34620	Ewing's sarcoma	NA	NA
GSM852063	GSE34620	Ewing's sarcoma	NA	NA
GSM852114	GSE34620	Ewing's sarcoma	NA	NA
GSM852046	GSE34620	Ewing's sarcoma	NA	NA
GSM852030	GSE34620	Ewing's sarcoma	NA	NA
GSM852086	GSE34620	Ewing's sarcoma	NA	NA
GSM852047	GSE34620	Ewing's sarcoma	NA	NA
GSM852018	GSE34620	Ewing's sarcoma	NA	NA
GSM852107	GSE34620	Ewing's sarcoma	NA	NA
[truncated: 9,242 more rows]

## Sheet: Table S8
Non-hematopoietic human primary tumors dataset 2. Affymetrix 133 A
[truncated: 3,549 more rows]

[truncated: 8 more sheets: Table S9, Table S10, Table S11, Table S12, Table S13, Table S14, Table S15, Table S16]
